# Supplementary material for: The Human Innate Immune Protein Calprotectin Elicits a Multimetal Starvation Response in Pseudomonas aeruginosa
Source: Microbiol Spectr. 2021 Sep 22;9(2):e00519-21. doi: 10.1128/Spectrum.00519-21 (PMC8557868; doi:10.1128/Spectrum.00519-21)
Supplement: SUPPLEMENTAL FILE 1 — Supplemental material. Download Spectrum.00519-21-s0001.xlsx, XLSX file, 0.1 MB [file spectrum.00519-21-s0001.xlsx]

## Sheet: CP upregulated
Locus	Accesion PAO1	Description	CP LFC	+CP p-value
PA14_05440	PA0418	hypothetical protein	9.96578	4.83333e-16
PA14_07430	PA0572	hypothetical protein, impA, metallopeptidase, zinc	1.71896	0.000961549
PA14_07620	PA0584	multifunctional tRNA nucleotidyl transferase/2'3'-cyclic phosphodiesterase/2'nucleotidase/phosphatase, cca	1.14209	0.0185566
PA14_08070	PA0622	phage tail sheath protein, structure	1.76469	4.53945e-11
PA14_08220	PA0634	hypothetical protein	2.56194	1.48122e-10
PA14_09580	PA4202	hypothetical protein, oxidoreductase, nitronate monooxygenase, structure, nmoA	1.33113	0.0114194
PA14_09940	PA4171	protease	1.2455	3.81184e-05
PA14_09950	PA4170	oxidoreductase	4.57852	4.83333e-16
PA14_09970	PA4168	type I ferripyoverdine receptor, FpvB	1.21288	0.0150828
PA14_10360	PA4141	hypothetical protein	5.79678	4.83333e-16
PA14_11280	PA4066	hypothetical protein, DUF structure	2.90034	1.01359e-13
PA14_11290	PA4065	permease	4.15648	4.83333e-16
PA14_11310	PA4064	ABC transporter ATP-binding protein	3.76945	4.83333e-16
PA14_11320	PA4063	hypothetical protein	4.64287	4.83333e-16
PA14_15070	PA3790	outer membrane copper receptor OprC	1.07245	0.000866699
PA14_16250	PA3724	elastase LasB	1.40163	2.16677e-06
PA14_16930	PA3667	pyridoxal-phosphate dependent protein	9.96578	4.83333e-16
PA14_17700	PA3601	50S ribosomal protein L31,rpmE2	4.56444	4.83333e-16
PA14_17730	PA3598	hypothetical protein, N-carbamoylputrescine amidohydrolase	2.1177	1.42561e-09
PA14_18350	PA3554	bifunctional UDP-glucuronic acid decarboxylase/UDP-4-amino-4-deoxy-L-arabinose formyltransferase, arnA	2.91552	4.83333e-16
PA14_18370	PA3552	UDP-4-amino-4-deoxy-L-arabinose--oxoglutarate aminotransferase, arnB	1.99856	2.12765e-06
PA14_18700	PA3528	ribonuclease T, rnt	1.09424	0.049197
PA14_20010	PA3408	heme uptake outer membrane receptor HasR	1.95159	6.93919e-10
PA14_24330	PA3079	hypothetical protein	9.96578	4.83333e-16
PA14_24880	PA3031	lipoprotein	1.06901	0.000906366
PA14_26390	PA2912	hypothetical protein	2.05832	9.4911e-07
PA14_26400	PA2913	ABC transporter ATP-binding protein	9.96578	4.83333e-16
PA14_26420	PA2914	TonB-dependent receptor	2.13455	6.43365e-13
PA14_26620	PA2894	hypothetical protein	3.3978	4.83333e-16
PA14_33070	PA2439	hypothetical protein	3.44321	1.0578e-10
PA14_33080	PA2438	hypothetical protein	2.77083	1.66372e-11
PA14_33110	PA2437	hypothetical protein	3.31267	9.13031e-07
PA14_33130	PA2435	cation-transporting P-type ATPase, cadA1, hmtA	1.59837	0.000304577
PA14_33150	PA2434	hypothetical protein	1.78073	0.00166289
PA14_33280	PA2424	peptide synthase, pvdL	1.74588	1.57409e-09
PA14_33500	PA2413	diaminobutyrate--2-oxoglutarate aminotransferase, pvdH	3.17792	4.83333e-16
PA14_33510	PA2412	hypothetical protein	3.09018	1.29079e-07
PA14_33560	PA2407	adhesion protein, fpvC	1.95977	8.19554e-09
PA14_33590	PA2404	hypothetical protein, fpvH	1.6397	0.00160336
PA14_33610	PA2402	peptide synthase	1.92714	2.01977e-11
PA14_33630	PA2400	protein PvdJ	2.02396	4.60614e-08
PA14_33650	PA2399	pyoverdine synthetase D, pvdD	2.6397	4.83333e-16
PA14_33680	PA2398	ferripyoverdine receptor, fpvA	2.21692	4.83333e-16
PA14_33690	PA2397	pyoverdine biosynthesis protein PvdE	1.88596	6.49153e-07
PA14_33700	PA2396	pyoverdine synthetase F, pvdF	2.80715	4.83333e-16
PA14_33710	PA2395	protein PvdO	1.84318	0.00128852
PA14_33720	PA2394	protein PvdN	1.31383	0.0361319
PA14_33730	PA2393	dipeptidase	2.89297	4.83333e-16
PA14_33740	PA2392	protein PvdP	3.08134	4.83333e-16
PA14_33770	PA2389	hypothetical protein, pvdR	1.52857	0.00385812
PA14_33810	PA2386	L-ornithine N5-oxygenase, pvdA	4.48723	4.83333e-16
PA14_33820	PA2385	penicillin acylase-related protein, pvdQ	2.45943	3.09815e-14
PA14_37200	PA2117	hypothetical protein	2.28155	5.73522e-07
PA14_38210	PA2034	hypothetical protein	1.83592	3.82737e-08
PA14_38220	PA2033	hypothetical protein	1.28155	2.29375e-05
PA14_39590	PA1927	5- methyltetrahydropteroyltriglutamate/homocysteine S-methyltransferase, metE	2.6828	4.83333e-16
PA14_39650	PA1922	TonB-dependent receptor	2.72618	4.83333e-16
PA14_39660	PA1921	hypothetical protein	1.61871	5.08971e-05
PA14_40290	PA1871	LasA protease	2.77146	4.83333e-16
PA14_44880	PA1513	hypothetical protein	9.96578	4.83333e-16
PA14_45840	PA1440	hypothetical protein	1.14926	0.0317697
PA14_47230	PA1316	MFS transporter	1.80653	0.0388208
PA14_47390	PA1301	transmembrane sensor, heme associated with sigma factor	1.34085	0.0250879
PA14_48060	PA1249	alkaline metalloproteinase, aprA	1.69644	1.48034e-07
PA14_48140	PA1245	hypothetical protein, aprX	4.34476	4.83333e-16
PA14_50730	PA1059	ShaF	2.38929	0.00189551
PA14_50940	PA1035	hypothetical protein	9.96578	4.83333e-16
PA14_51680	PA0975	radical SAM enzyme	9.96578	4.83333e-16
PA14_54180	PA0781	hypothetical protein, znuD	4.22427	4.83333e-16
PA14_56200	PA4326	lipoprotein	1.22651	0.0227677
PA14_56680	PA4358	ferrous iron transport protein B, feoB	1.06488	0.00254243
PA14_58000	PA4468	superoxide dismutase, sodM, sodA	2.11337	2.99404e-08
PA14_58010	PA4469	hypothetical protein	1.74975	0.00324413
PA14_58030	PA4470	fumarate hydratase, fumC1	2.06592	1.1942e-13
PA14_59220	PA0985	pyocin S5	1.68122	1.33359e-06
PA14_60630	PA4582	hypothetical protein	9.96578	4.83333e-16
PA14_62300	PA4708	hypothetical protein, phuT	1.26003	1.61017e-05
PA14_63120	PA4774	spermidine synthesis	3.09457	4.83333e-16
PA14_63150	PA4776	two-component response regulator, pmrA	1.66812	0.000239735
PA14_63160	PA4777	PmrB: two-component regulator system signal sensor kinase PmrB	1.2916	0.00887192
PA14_63330	PA4792	glycerolphosphodiesterase	1.87853	0.0030947
PA14_63920	PA4835	CntM	3.57652	4.83333e-16
PA14_63960	PA4837	CntO	3.68784	4.83333e-16
PA14_63970	PA4878	Mer family transcriptional regulator	3.78388	4.83333e-16
PA14_69925	PA5297	pyruvate dehydrogenase (cytochrome), poxB	1.24489	0.0144005
PA14_71450	PA5414	hypothetical protein	2.36737	2.42225e-08
PA14_72550	PA5498	adhesin, znuA	1.55041	7.46912e-06
PA14_72580	PA5500	zinc transporter, znuC	1.90728	4.3013e-06
PA14_72980	PA5532	G3E family GTPase, COG0523 subgroup 11	3.58712	4.83333e-16
PA14_73000	PA5534	hypothetical protein	2.47249	4.06602e-08
PA14_73010	PA5535	hypothetical protein, potential zn chaperone	2.61259	0.000266839
PA14_73020	PA5536	DksA/TraR family C4-type zinc finger protein, dksA2	9.96578	4.83333e-16
PA14_73070	PA5541	dihydroorotase, pyrC2	2.14535	2.01977e-11

## Sheet: CP downregulated
PA14	PAO1	Description	CP LFC	+CP p-value
PA14_00640	PA0051	potential phenazine-modifying enzyme	-1.28983	1.49301e-06
PA14_00690	PA0057	hypothetical protein	-1.75633	0.00413687
PA14_00830	PA0071	TagR1	-1.48197	0.0257463
PA14_02220	PA0176	chemotaxis transducer	-1.1047	0.000365257
PA14_02230	PA0177	purine-binding chemotaxis protein	-1.15843	0.0123827
PA14_02250	PA0178	two-component sensor	-1.33643	1.61017e-05
PA14_03610	PA0227	Zn-dependent protease with chaperone function	-9.96578	4.83333e-16
PA14_04160	PA0319	transcriptional regulator	-1.30045	0.012798
PA14_07820	PA0600	histidine kinase	-1.4344	0.0194239
PA14_53110	PA0863	oxidoreductase	-1.63487	4.71171e-05
PA14_51790	PA0966	Holliday junction DNA helicase RuvA	-9.96578	4.83333e-16
PA14_50860	PA1043	hypothetical protein	-1.25154	0.000558894
PA14_49440	PA1157	two-component response regulator	-1.87832	0.0052175
PA14_49250	PA1174	nitrate reductase catalytic subunit	-2.29336	4.83333e-16
PA14_48610	PA1214	sparagine synthase	-1.01742	0.0376021
PA14_48590	PA1216	hypothetical protein	-2.00578	3.61635e-13
PA14_48570	PA1217	2-isopropylmalate synthase	-2.31473	9.59498e-05
PA14_48560	PA1218	hypothetical protein	-2.38836	6.48929e-08
PA14_48400	PA1228	hypothetical protein	-1.8997	1.61017e-05
PA14_43900	PA1592	hypothetical protein	-1.18442	0.00809212
PA14_43830	PA1598	3-methyl-2-oxobutanoate hydroxymethyltransferase	-9.96578	4.83333e-16
PA14_43030	PA1658	HsiC2	-1.41889	3.51565e-08
PA14_42940	PA1666	Lip2.1	-1.56918	0.0163406
PA14_42440	PA1709	translocator outer membrane protein PopD precursor	-9.96578	4.83333e-16
PA14_40250	PA1875	outer membrane protein	-3.55639	1.72363e-10
PA14_40110	PA1887	hypothetical protein	-2.27928	9.68235e-06
PA14_39970	PA1899	phenazine biosynthesis protein	-1.25154	0.000256706
PA14_39960	PA1900	phenazine biosynthesis protein	-1.48197	2.57363e-07
PA14_39780	PA1914	hypothetical protein	-2.45008	4.83333e-16
PA14_38340	PA2024	ring-cleaving dioxygenase	-2.662	3.46006e-10
PA14_34880	PA2299	GntR family transcriptional regulator	-9.96578	4.83333e-16
PA14_33780	PA2388	transmembrane sensor	-1.72738	1.18554e-05
PA14_30070	PA2633	hypothetical protein	-1.17462	0.0027856
PA14_29230	PA2699	hypothetical protein	-1.61706	5.01778e-10
PA14_29000	PA2719	hypothetical protein	-1.52699	0.0437991
PA14_27470	PA2831	zinc carboxypeptidase	-1.49818	0.00749876
PA14_25990	PA2942		-9.96578	4.83333e-16
PA14_24600	PA3054	carboxypeptidase	-1.70369	0.00395677
PA14_24070	PA3097	general secretion pathway protein K	-9.96578	4.83333e-16
PA14_23750	PA3121	isopropylmalate isomerase large subunit	-1.34373	0.00245875
PA14_23030	PA3186	glucose/carbohydrate outer membrane porin OprB precursor	-1.02327	0.00128852
PA14_22940	PA3192	two-component response regulator GltR	-1.4344	0.017115
PA14_20740	PA3350	flagellar basal body P-ring biosynthesis protein FlgA	-9.96578	4.83333e-16
PA14_20610	PA3361	fucose-binding lectin PA-IIL	-1.79086	2.2757e-08
PA14_19940	PA3414		-1.59074	0.018435
PA14_18630	PA3535	serine protease	-1.88364	0.00734292
PA14_12350	PA3980	(dimethylallyl)adenosine tRNA methylthiotransferase	-1.14242	3.79347e-05
PA14_11810	PA4022	aldehyde dehydrogenase	-1.04097	0.00100096
PA14_11490	PA4048	hypothetical protein	-1.33643	0.0134467
PA14_09530	PA4206	RND efflux membrane fusion protein	-1.34008	5.16175e-06
PA14_09490	PA4209	phenazine-specific methyltransferase	-1.30401	0.000295717
PA14_09460	PA4212	phenazine biosynthesis protein PhzC	-1.486	0.000636227
PA14_09450	PA4213	phenazine biosynthesis protein PhzD	-2.662	4.83333e-16
PA14_09440	PA4214	phenazine biosynthesis protein PhzE	-1.91594	3.09815e-14
PA14_09150	PA4236	catalase	-1.191	8.35147e-05
PA14_09070	PA4242	50S ribosomal protein L36	-1.81604	7.72434e-11
PA14_55920	PA4304	type II secretion system protein	-3.07097	7.906e-08
PA14_56300	PA4330	fumarase	-1.26534	2.43212e-05
PA14_56890	PA4375	multidrug efflux protein	-1.82623	0.00615147
PA14_57690	PA4441	hypothetical protein	-1.39593	0.00321517
PA14_58230	PA4471	hypothetical protein	-9.96578	4.83333e-16
PA14_60490	PA4571	cytochrome c	-9.96578	4.83333e-16
PA14_60700	PA4587	cytochrome c551 peroxidase	-1.53116	1.18917e-07
PA14_61500	PA4648	hypothetical protein	-9.96578	4.83333e-16
PA14_61530	PA4651	pili assembly chaperone	-2.1016	1.78025e-11
PA14_61870	PA4677	hypothetical protein	-3.85726	2.43607e-10
PA14_62420	PA4717	hypothetical protein	-1.96016	4.91908e-09
PA14_66710	PA5049	50S ribosomal protein L31	-4.64386	4.83333e-16
PA14_66880	PA5061	hypothetical protein	-1.02621	0.00126644
PA14_67010	PA5072		-3.08314	4.55421e-07
PA14_67350	PA5100	urocanate hydratase	-2.32193	9.8734e-10
PA14_61290	PA5632	lipoprotein	-1.67577	3.51004e-11

## Sheet: -Fe upregulated
PA14	PA01	Description	-Fe LFC	-Fe P-Value
PA14_02130	PA0170	hypothetical protein	9.96578	3.18171e-16
PA14_06970	PA0535	Cro/CI family transcriptional regulator	9.96578	3.18171e-16
PA14_07170	PA0551	D-erythrose 4-phosphate dehydrogenase	9.96578	3.18171e-16
PA14_09900	PA4175	Pvds-regulated endoprotease, lysyl class	2.61542	1.00063e-12
PA14_09970	PA4168	type I ferripyoverdine receptor, FpvB	2.52532	3.18171e-16
PA14_10200	PA4156	TonB-dependent receptor protein	1.14339	0.0099685
PA14_10340	PA4143	toxin transporter	1.94561	1.48952e-07
PA14_10360	PA4141	hypothetical protein	1.72028	2.89645e-10
PA14_11570	PA4042	exodeoxyribonuclease VII small subunit	2.81639	4.18781e-14
PA14_14710	PA3815	Rrf2 family protein	1.02432	0.00112215
PA14_16340	PA3715	hypothetical protein	9.96578	3.18171e-16
PA14_18020	PA2770	PhzF family phenazine biosynthesis protein	1.48027	0.000567378
PA14_18870	PA3496	hypothetical protein	1.15056	6.85661e-05
PA14_19470	PA3452	malate:quinone oxidoreductase	1.22959	2.53767e-05
PA14_19700	PA3430	aldolase	1.20727	0.00473808
PA14_20000	PA3409	transmembrane sensor	1.38957	0.000960337
PA14_20010	PA3408	heme uptake outer membrane receptor HasR	2.91762	3.18171e-16
PA14_21010	PA3328	FAD-dependent monooxygenase	9.96578	3.18171e-16
PA14_21440	PA3295	HIT family protein	2.66289	7.87845e-10
PA14_21730	PA3268	TonB-dependent receptor	1.70044	9.48856e-10
PA14_22480	PA3224	hypothetical protein	1.22342	5.69341e-05
PA14_23840	PA3114	tRNA pseudouridine synthase A	1.06557	0.0409931
PA14_27870	PA2805	hypothetical protein	9.96578	3.18171e-16
PA14_28390	PA2761	hypothetical protein	2.25157	1.50089e-09
PA14_29320	PA2691	NADH dehydrogenase, FAD-containing subunit	9.96578	3.18171e-16
PA14_31360	PA2565	hypothetical protein	1.40108	0.0028084
PA14_31820	PA2531	aminotransferase	1.57821	3.14691e-08
PA14_33070	PA2439	hypothetical protein	1.30918	0.0198253
PA14_33080	PA2438	hypothetical protein	9.96578	3.18171e-16
PA14_33110	PA2437	hypothetical protein	1.2756	0.0227476
PA14_33120	PA2436	hypothetical protein	1.42546	0.000861387
PA14_33280	PA2424	peptide synthase	3.66152	3.18171e-16
PA14_33500	PA2413	diaminobutyrate--2-oxoglutarate aminotransferase	3.92106	3.18171e-16
PA14_33510	PA2412	hypothetical protein	3.38943	3.18171e-16
PA14_33520	PA2411	thioesterase	9.96578	3.18171e-16
PA14_33530	PA2410	hypothetical protein	2.14078	3.18171e-16
PA14_33540	PA2409	ABC transporter permease	9.96578	3.18171e-16
PA14_33550	PA2408	ABC transporter ATP-binding protein	1.03492	0.035346
PA14_33560	PA2407	adhesion protein	3.16318	3.18171e-16
PA14_33590	PA2404	hypothetical protein	2.85579	3.18171e-16
PA14_33600	PA2403	hypothetical protein	1.35783	5.46014e-05
PA14_33610	PA2402	peptide synthase	3.37002	3.18171e-16
PA14_33630	PA2400	protein PvdJ	3.55766	3.18171e-16
PA14_33650	PA2399	pyoverdine synthetase D	3.96597	3.18171e-16
PA14_33680	PA2398	ferripyoverdine receptor	4.33321	3.18171e-16
PA14_33690	PA2397	pyoverdine biosynthesis protein PvdE	2.69265	3.18171e-16
PA14_33700	PA2396	pyoverdine synthetase F	4.085	3.18171e-16
PA14_33710	PA2395	protein PvdO	5.50779	3.18171e-16
PA14_33720	PA2394	protein PvdN	3.72301	3.18171e-16
PA14_33730	PA2393	dipeptidase	4.66647	3.18171e-16
PA14_33740	PA2392	protein PvdP	4.37281	3.18171e-16
PA14_33750	PA2391	outer membrane protein	2.54868	3.18171e-16
PA14_33760	PA2390	ABC transporter ATP-binding protein/permease	1.34993	1.16904e-05
PA14_33770	PA2389	hypothetical protein	3.56913	3.18171e-16
PA14_33810	PA2386	L-ornithine N5-oxygenase	2.71392	3.18171e-16
PA14_33820	PA2385	penicillin acylase-related protein	3.9749	3.18171e-16
PA14_33830	PA2384	hypothetical protein	3.08372	3.18171e-16
PA14_34800	PA2306	amino acid transporter LysE	1.09491	0.0287229
PA14_38210	PA2034	hypothetical protein	2.31701	3.18171e-16
PA14_38220	PA2033	hypothetical protein	1.23634	6.58297e-06
PA14_38370	PA2021	hypothetical protein	1.93168	1.29095e-06
PA14_38490	PA2011	hydroxymethylglutaryl-CoA lyase	1.35727	0.000506467
PA14_39500	PA1934	hypothetical protein	2.04754	1.59061e-10
PA14_42010	PA1742	amidotransferase	9.96578	3.18171e-16
PA14_42270	PA1723	pscJ type III export protein	1.43456	0.000920232
PA14_42620	PA1693	type III secretion system protein	1.83592	0.00023572
PA14_44490	PA1544	transcriptional regulator Anr	1.52857	3.86145e-08
PA14_46640	PA1365	siderophore receptor	1.15704	0.0281182
PA14_47190	PA1318	cytochrome o ubiquinol oxidase subunit I	1.3505	0.000364339
PA14_47210	PA1317	cytochrome o ubiquinol oxidase subunit II	1.35219	1.19595e-06
PA14_47390	PA1301	transmembrane sensor	1.14991	0.00799162
PA14_49510		immunity protein S3I structureal gene	1.16864	2.44468e-05
PA14_49520	PA3866	pyocin killing protein	2.84499	3.18171e-16
PA14_52230	PA0931	outer membrane receptor FepA	1.63041	2.04634e-09
PA14_53110	PA0863	oxidoreductase	1.61636	2.54978e-05
PA14_55670	PA4284	exodeoxyribonuclease V subunit beta	1.75018	3.49286e-10
PA14_58000	PA4468	superoxide dismutase	2.35191	3.18171e-16
PA14_58010	PA4469	hypothetical protein	1.67446	1.4211e-05
PA14_58030	PA4470	fumarate hydratase	2.67107	3.18171e-16
PA14_59220	PA0985	pyocin S5	2.62737	3.18171e-16
PA14_61060	PA4615	oxidoreductase	1.2969	1.82738e-06
PA14_61850	PA4675	TonB-dependent receptor	1.3115	1.66042e-05
PA14_62290	PA4707	ABC transporter permease	9.96578	3.18171e-16
PA14_62300	PA4708	hypothetical protein	1.07382	0.000522909
PA14_62350	PA4710	heme/hemoglobin uptake outer membrane receptor PhuR	1.8168	2.83799e-12
PA14_62680	PA4738	hypothetical protein	1.15316	3.29422e-05
PA14_63330	PA4792	glycerolphosphodiesterase	1.78157	6.00145e-11
PA14_64690	PA4895	transmembrane sensor	1.02361	0.0154412
PA14_64710	PA4897	extracellular heme-binding protein	9.96578	3.18171e-16
PA14_67040	PA5075	ABC transporter permease	9.96578	3.18171e-16
PA14_68040	PA5150	short-chain dehydrogenase	2.44599	3.18171e-16
PA14_69750	PA5283	transcriptional regulator	9.96578	3.18171e-16
PA14_70160	PA5313	omega amino acid--pyruvate transaminase	1.18206	4.98605e-05
PA14_70170	PA5314	hypothetical protein	1.0861	0.0391216
PA14_70730	PA5358	4-hydroxybenzoate octaprenyltransferase	9.96578	3.18171e-16
PA14_72720	PA5511	two-component response regulator	1.41684	0.000488533

## Sheet: -Fe downregulated
PA14	PAO1	Description	-Fe LFC	-Fe P-Value
PA14_00640	PA0051	potential phenazine-modifying enzyme	-1.33643	4.13992e-05
PA14_01730	PA0141	hypothetical protein	-1.18771	5.56388e-05
PA14_02180	PA0173	chemotaxis-specific methylesterase	-1.04692	0.000837161
PA14_02190	PA0174	hypothetical protein	-1.69432	0.000417455
PA14_02220	PA0176	chemotaxis transducer	-1.02621	0.000841065
PA14_02230	PA0177	purine-binding chemotaxis protein	-1.074	0.00962782
PA14_02250	PA0178	two-component sensor	-1.46993	4.22615e-07
PA14_02260	PA0179	two-component response regulator	-1.39973	9.5335e-07
PA14_03830	PA0293	N-carbamoylputrescine amidohydrolase	-1.28983	0.0111306
PA14_04070	PA3012	hypothetical protein	-9.96578	3.18171e-16
PA14_04760	PA0363	phosphopantetheine adenylyltransferase	-9.96578	3.18171e-16
PA14_06010	PA0406	hypothetical protein	-9.96578	3.18171e-16
PA14_06190	PA0473	glutathione S-transferase	-1.13289	0.0252562
PA14_06540	PA0503	biotin synthesis protein BioC	-1.16812	0.00818329
PA14_06720	PA0516	heme d1 biosynthesis protein NirF	-1.82623	1.90231e-06
PA14_06750	PA0519	nitrite reductase	-1.68038	2.65373e-09
PA14_09150	PA4236	catalase	-2.75633	3.18171e-16
PA14_09440	PA4214	phenazine biosynthesis protein PhzE	-2.17137	1.51725e-13
PA14_09450	PA4213	phenazine biosynthesis protein PhzD	-3.45799	3.18171e-16
PA14_09460	PA4212	phenazine biosynthesis protein PhzC	-2.00578	6.53944e-10
PA14_09490	PA4209	phenazine-specific methyltransferase	-1.07097	0.000417455
PA14_10540	PA4131	iron-sulfur cluster-binding protein	-1.67577	8.11865e-10
PA14_10550	PA4130	sulfite or nitrite reductas	-2.84684	3.18171e-16
PA14_10560	PA4129	hypothetical protein	-1.25843	0.00273757
PA14_11140	PA4078	nonribosomal peptide synthetase	-1.00578	0.00117545
PA14_12350	PA3980	(dimethylallyl)adenosine tRNA methylthiotransferase	-1.51046	7.53908e-07
PA14_15870	PA3753	hypothetical protein	-1.31473	5.78261e-06
PA14_17140	PA3649	membrane-associated zinc metalloprotease	-9.96578	3.18171e-16
PA14_17670	PA3604	LuxR family transcriptional regulator	-1.09851	0.0138909
PA14_17690	PA3602	hypothetical protein	-1.8365	1.1284e-11
PA14_18120	PA3570	methylmalonate-semialdehyde dehydrogenase	-1.32916	9.91055e-06
PA14_18580	PA3540	GDP-mannose 6-dehydrogenase AlgD	-9.96578	3.18171e-16
PA14_18880	PA3495	endonuclease III	-1.07704	0.000620403
PA14_21160	PA3314	ABC transporter ATP-binding protein	-9.96578	3.18171e-16
PA14_22910	PA3194	phosphogluconate dehydratase	-1.0499	0.000576958
PA14_22940	PA3192	two-component response regulator GltR	-1.04394	0.0305335
PA14_22960	PA3191	two-component sensor	-1.01742	0.0334238
PA14_23080	PA3182	6-phosphogluconolactonase	-1.18771	0.00869914
PA14_23750	PA3121	isopropylmalate isomerase large subunit	-1.0499	0.00920968
PA14_24170	PA3092	2,4-dienoyl-CoA reductase	-2.08314	1.02482e-05
PA14_24650	PA3049	ribosome modulation factor	-1.09542	0.000861387
PA14_25840	PA2953	electron transfer flavoprotein-ubiquinone oxidoreductase	-1.20091	0.000214697
PA14_26670	PA2891	biotin carboxylase	-9.96578	3.18171e-16
PA14_27470	PA2831	zinc carboxypeptidase	-1.57347	1.24958e-07
PA14_28340	PA2765	hypothetical protein	-1.2863	1.91161e-05
PA14_29130	PA2707	ATPase	-1.01742	0.0019337
PA14_29160	PA2705	hypothetical protein	-1.13289	0.00021667
PA14_29920	PA2644	NADH dehydrogenase subunit I	-1.23786	0.000171714
PA14_29930	PA2643	NADH dehydrogenase subunit H	-1.07704	0.00149856
PA14_29940	PA2642	NADH dehydrogenase subunit G	-1.40354	7.30398e-07
PA14_29970	PA2641	NADH dehydrogenase I subunit F	-1.27579	3.68163e-05
PA14_29980	PA2640	NADH dehydrogenase subunit E	-1.49818	2.22806e-07
PA14_29990	PA2639	bifunctional NADH:ubiquinone oxidoreductase subunit C/D	-1.14561	0.000114657
PA14_30010	PA2638	NADH dehydrogenase subunit B	-1.40736	1.58503e-06
PA14_30020	PA2637	NADH dehydrogenase subunit A	-1.13924	0.000160819
PA14_31500	PA2555	AMP-binding protein	-1.02621	0.00074291
PA14_31660	PA2544	hypothetical protein	-9.96578	3.18171e-16
PA14_32790	PA2462	hypothetical protein	-9.96578	3.18171e-16
PA14_33170	PA2432	transcriptional regulator	-9.96578	3.18171e-16
PA14_35360	PA2260	hypothetical protein	-1.24469	0.0131065
PA14_35370	PA2259	transcriptional regulator PtxS	-1.41889	1.1509e-06
PA14_36310	PA2195	hydrogen cyanide synthase HcnC	-1.06794	0.00125952
PA14_36320	PA2194	hydrogen cyanide synthase HcnB	-1.72738	0.000576958
PA14_36760	PA2150	KU domain-containing protein	-1.31833	0.0214858
PA14_36810	PA2147	hydroperoxidase II	-2.07097	5.21383e-12
PA14_37690	PA2072	sensory box protein	-2.12658	3.18171e-16
PA14_38590	PA2003	3-hydroxybutyrate dehydrogenase	-1.0862	0.00129109
PA14_39350	PA1946	ribose ABC transporter substrate-binding protein	-9.96578	3.18171e-16
PA14_39470		hypothetical protein	-9.96578	3.18171e-16
PA14_39590	PA1927	5- methyltetrahydropteroyltriglutamate/homocysteine S-methyltransferase	-2.53116	3.18171e-16
PA14_39960	PA1900	phenazine biosynthesis protein	-2.13924	3.18171e-16
PA14_39970	PA1899	phenazine biosynthesis protein	-1.59946	1.20666e-08
PA14_40180	PA1881	oxidoreductase	-9.96578	3.18171e-16
PA14_40200	PA1880	oxidoreductase	-1.53952	1.0859e-07
PA14_41470	PA1787	bifunctional aconitate hydratase 2/2-methylisocitrate dehydratase	-1.26534	1.25422e-05
PA14_41970	PA1746	hypothetical protein	-1.07097	0.00496963
PA14_42860	PA1673	hypothetical protein	-1.16165	0.000448055
PA14_44020	PA1584	succinate dehydrogenase iron-sulfur subunit	-1.32916	3.38756e-06
PA14_44050	PA1582	succinate dehydrogenase (D subunit)	-1.2109	6.30159e-05
PA14_44060	PA1581	succinate dehydrogenase, cytochrome b556 subunit	-1.12973	0.000214697
PA14_44290	PA1562	aconitate hydratase	-1.60823	5.02818e-09
PA14_44350	PA1556	cbb3-type cytochrome c oxidase subunit II	-1.80088	1.42286e-10
PA14_44360	PA1555	cytochrome c oxidase, cbb3-type subunit III	-2.07097	3.83964e-13
PA14_44420	PA1551	ferredoxin	-2.06492	3.88784e-12
PA14_44470	PA1546	coproporphyrinogen III oxidase	-1.92687	2.64865e-11
PA14_45970	PA1429	cation-transporting P-type ATPase	-1.21759	0.00759319
PA14_48030	PA1251	methyl-accepting chemotaxis transducer	-9.96578	3.18171e-16
PA14_48560	PA1218	hypothetical protein	-1.75633	5.41253e-10
PA14_48570	PA1217	2-isopropylmalate synthase	-9.96578	3.18171e-16
PA14_48590	PA1216	hypothetical protein	-2.73697	3.18171e-16
PA14_48610	PA1214	sparagine synthase	-1.16812	9.38388e-05
PA14_48870	PA1192	C32 tRNA thiolase	-1.21424	0.000204468
PA14_49250	PA1174	nitrate reductase catalytic subunit	-2.62593	3.18171e-16
PA14_49850	PA1123	hypothetical protein	-1.2969	0.000628252
PA14_50850	PA1044	hypothetical protein	-1.63039	5.09081e-05
PA14_51510	PA0988	hypothetical protein	-3.47393	3.18171e-16
PA14_51600	PA0981	hypothetical protein	-1.83136	2.22425e-05
PA14_52290	PA0925	hypothetical protein	-9.96578	3.18171e-16
PA14_52420	PA0916	ribosomal protein S12 methylthiotransferase	-2.02327	9.74294e-08
PA14_53070	PA0865	4-hydroxyphenylpyruvate dioxygenase	-1.29336	7.0173e-06
PA14_53510	PA0832	hypothetical protein	-1.13924	0.0032817
PA14_53950	PA0795	methylcitrate synthase	-1.1078	0.000219035
PA14_53970	PA0794	aconitate hydratase	-2.06492	8.65642e-13
PA14_55500	PA0680	HxcV	-9.96578	3.18171e-16
PA14_56300	PA4330	fumarase	-3.85726	3.18171e-16
PA14_56780	PA4366	superoxide dismutase	-2.64386	3.18171e-16
PA14_57570	PA4431	cytochrome c reductase, iron-sulfur subun	-1.38458	8.68634e-06
PA14_58580	PA4515	hydroxylase	-1.34373	2.13325e-06
PA14_60490	PA4571	cytochrome c	-1.09851	0.000260065
PA14_61500	PA4648	hypothetical protein	-1.44222	0.00170094
PA14_64520	PA4880	bacterioferritin	-2.13924	3.18171e-16
PA14_67350	PA5100	urocanate hydratase	-1.12658	0.000171714
PA14_67990	PA5147	A/G-specific adenine glycosylase	-9.96578	3.18171e-16
PA14_68500	PA5186	iron-containing alcohol dehydrogenase	-9.96578	3.18171e-16
PA14_68510	PA5187	acyl-CoA dehydrogenase	-9.96578	3.18171e-16
PA14_68940	PA5220	hypothetical protein	-1.33643	0.000215735
PA14_69050	PA5229	hypothetical protein	-9.96578	3.18171e-16
PA14_71820	PA5440	peptidase	-1.2863	0.000406941
PA14_71940	PA5450	ABC subunit of A-band LPS efflux transporter	-9.96578	3.18171e-16
PA14_72460	PA5490	cytochrome c4	-1.25498	7.18e-05
PA14_72810	PA5519	hypothetical protein	-1.20756	0.00712531
PA14_73040	PA5538	N-acetylmuramoyl-L-alanine amidase	-9.96578	3.18171e-16
PA14_73120	PA5545	hypothetical protein	-1.35845	0.00165637

## Sheet: -Zn upregulated
PA14	PAO1	Description	-Zn LFC	-Zn p-value
PA14_00480	PA0039	hypothetical protein	1.10501	1.36045e-13
PA14_00690	PA0057	hypothetical protein	1.18903	0.000113646
PA14_00780	PA0066	hypothetical protein	2.01685	2.08234e-12
PA14_02130	PA0170	hypothetical protein	9.96578	3.48267e-16
PA14_06970	PA0535	Cro/CI family transcriptional regulator	9.96578	3.48267e-16
PA14_07170	PA0551	D-erythrose 4-phosphate dehydrogenase	9.96578	3.48267e-16
PA14_07430	PA0572	hypothetical protein	1.15834	0.000143571
PA14_08070	PA0622	phage tail sheath protein	1.32366	3.48267e-16
PA14_08220	PA0634	hypothetical protein	1.2756	1.06737e-07
PA14_09900	PA4175	Pvds-regulated endoprotease, lysyl class	1.38626	0.000378719
PA14_09950	PA4170	oxidoreductase	2.94129	3.48267e-16
PA14_10360	PA4141	hypothetical protein	2.37879	3.48267e-16
PA14_11280	PA4066	hypothetical protein	1.78367	2.31015e-11
PA14_11290	PA4065	permease	3.32841	3.48267e-16
PA14_11310	PA4064	ABC transporter ATP-binding protein	1.72115	3.48267e-16
PA14_11320	PA4063	hypothetical protein	1.86671	3.48267e-16
PA14_11570	PA4042	exodeoxyribonuclease VII small subunit	2.28244	3.48267e-16
PA14_13610	PA3888	ABC transporter permease	9.96578	3.48267e-16
PA14_14800	PA3809	ferredoxin 2Fe-2S	1.37407	3.48267e-16
PA14_16250	PA3724	elastase LasB	1.16928	3.48267e-16
PA14_16330	PA3716	hypothetical protein	9.96578	3.48267e-16
PA14_16340	PA3715	hypothetical protein	9.96578	3.48267e-16
PA14_17490	PA3621	ferredoxin I	1.08814	3.16409e-10
PA14_17700	PA3601	50S ribosomal protein L31	4.06402	3.48267e-16
PA14_18870	PA3496	hypothetical protein	1.20289	3.48267e-16
PA14_19610	PA3440	hypothetical protein	1.59359	3.97116e-12
PA14_21010	PA3328	FAD-dependent monooxygenase	9.96578	3.48267e-16
PA14_24020	PA3101	general secretion pathway protein G	1.34369	3.48267e-16
PA14_26600	PA2896	SbrI	1.26123	1.28753e-06
PA14_26690	PA2890	enoyl-CoA hydratase/isomerase	1.90535	2.19425e-09
PA14_27720	PA2816	hypothetical protein	1.11036	1.38815e-06
PA14_27870	PA2805	hypothetical protein	9.96578	3.48267e-16
PA14_29320	PA2691	NADH dehydrogenase, FAD-containing subunit	9.96578	3.48267e-16
PA14_33070	PA2439	hypothetical protein	2.11437	6.69828e-09
PA14_33080	PA2438	hypothetical protein	9.96578	3.48267e-16
PA14_33120	PA2436	hypothetical protein	1.22527	4.19691e-05
PA14_33150	PA2434	hypothetical protein	1.40762	3.44103e-07
PA14_33170	PA2432	transcriptional regulator	1.90497	3.81189e-09
PA14_33510	PA2412	hypothetical protein	1.38791	3.23039e-07
PA14_33520	PA2411	thioesterase	9.96578	3.48267e-16
PA14_36530	PA2169	hypothetical protein	1.29101	3.48267e-16
PA14_36820	PA2146	hypothetical protein	1.37851	6.71521e-09
PA14_38040	PA2047	chloramphenicol resistance activator CmrA	1.84318	3.48267e-16
PA14_39560	PA1930	chemotaxis transducer	1.39451	3.4899e-07
PA14_40290	PA1871	LasA protease	2.46624	3.48267e-16
PA14_41500	PA1784	lyase	9.96578	3.48267e-16
PA14_42010	PA1742	amidotransferase	9.96578	3.48267e-16
PA14_43900	PA1592	hypothetical protein	1.60692	3.48267e-16
PA14_44820	PA1518	transthyretin family protein	1.00288	0.00996187
PA14_44830	PA1517	hypothetical protein	1.04474	0.00221503
PA14_48140	PA1245	hypothetical protein	1.569	3.48267e-16
PA14_51510	PA0988	hypothetical protein	1.51197	3.53647e-13
PA14_52290	PA0925	hypothetical protein	2.47949	3.48267e-16
PA14_54180	PA0781	hypothetical protein	3.04649	3.48267e-16
PA14_57690	PA4441	hypothetical protein	1.4452	3.48267e-16
PA14_59220	PA0985	pyocin S5	1.11103	3.48267e-16
PA14_61380		hypothetical protein	1.33285	1.28753e-06
PA14_63920	PA4835	CntM	2.62784	3.48267e-16
PA14_63960	PA4837	CntO	3.56133	3.48267e-16
PA14_63970	PA4878	hypothetical protein	2.28066	3.48267e-16
PA14_67040	PA5075	ABC transporter permease	9.96578	3.48267e-16
PA14_69580	PA5269	hypothetical protein	1.81435	7.63132e-15
PA14_69600	PA5271	hypothetical protein	1.17057	0.0105755
PA14_69640	PA5275	frataxin-like protein	1.13816	3.24536e-06
PA14_69750	PA5283	transcriptional regulator	9.96578	3.48267e-16
PA14_70450	PA5337	DNA-directed RNA polymerase subunit omega	1.37239	3.48267e-16
PA14_70730	PA5358	4-hydroxybenzoate octaprenyltransferase	9.96578	3.48267e-16
PA14_72500	PA5494	hypothetical protein	1.79077	2.01214e-11
PA14_72550	PA5498	adhesin	1.12631	3.48267e-16
PA14_72580	PA5500	zinc transporter	1.25459	1.68677e-10
PA14_72980	PA5532	G3E family GTPase	1.54151	3.78257e-08
PA14_73000	PA5534	hypothetical protein	2.74071	3.48267e-16
PA14_73010	PA5535	hypothetical protein	1.82904	3.48267e-16
PA14_73020	PA5536	DksA/TraR family C4-type zinc finger protein	9.96578	3.48267e-16
PA14_73040	PA5538	N-acetylmuramoyl-L-alanine amidase	2.68212	3.48267e-16
PA14_73050	PA5539	GTP cyclohydrolase	2.57701	3.48267e-16
PA14_73060	PA5540	hypothetical protein	9.96578	3.48267e-16
PA14_73070	PA5541	dihydroorotase	0.995665	2.25966e-14

## Sheet: -Zn downregulated
PA14	PA01	Description	-Zn LFC	-Zn p-value
PA14_07250	PA0557	hypothetical protein	-9.96578	3.48267e-16
PA14_09070	PA4242	50S ribosomal protein L36	-1.30045	3.48267e-16
PA14_09770	PA4184	sarcosine oxidation and utilization regulator SouR	-1.18442	0.0127671
PA14_10350	PA4142	secretion protein	-1.55216	7.96926e-08
PA14_11330	PA4062	hypothetical protein	-9.96578	3.48267e-16
PA14_15130	PA3784	hypothetical protein	-1.74178	5.03941e-05
PA14_15790	PA3760	phosphoenolpyruvate-protein phosphotransferase	-1.96578	4.63472e-07
PA14_19590	PA3441	molybdopterin-binding protein	-1.59946	9.73671e-08
PA14_21160	PA3314	ABC transporter ATP-binding protein	-9.96578	3.48267e-16
PA14_22820	PA3200	PHP domain-containing protein	-9.96578	3.48267e-16
PA14_23980	PA3104	secretion protein XcpP	-0.997117	0.00216236
PA14_24260	PA3084	hypothetical protein	-1.05589	1.26024e-06
PA14_26670	PA2891	biotin carboxylase	-1.36959	0.00215066
PA14_26990	PA2868	hypothetical protein	-9.96578	3.48267e-16
PA14_27360	PA2841	enoyl-CoA hydratase	-2.05289	3.48267e-16
PA14_28060	PA2787	glutamate carboxypeptidase	-2.26534	3.48267e-16
PA14_29150	PA2706	hypothetical protein	-1.191	4.72803e-06
PA14_29230	PA2699	hypothetical protein	-1.51046	3.48267e-16
PA14_31290	PA2570	PA-I galactophilic lectin	-1.03209	3.19945e-11
PA14_32790	PA2462	hypothetical protein	-9.96578	3.48267e-16
PA14_33760	PA2390	ABC transporter ATP-binding protein/permease	-9.96578	3.48267e-16
PA14_33990	PA2371	ClpV3	-9.96578	3.48267e-16
PA14_34490	PA2330	hypothetical protein	-1.04692	3.48267e-16
PA14_34510	PA2328	hypothetical protein	-1.51046	9.44347e-08
PA14_39590	PA1927	5- methyltetrahydropteroyltriglutamate/homocysteine S-methyltransferase	-1.12343	2.97426e-14
PA14_40110	PA1887	hypothetical protein	-2.07097	5.07483e-14
PA14_40250	PA1875	outer membrane protein	-1.14561	0.0162392
PA14_43250		hypothetical protein	-1.73697	3.48267e-16
PA14_44440	PA1549	cation-transporting P-type ATPase, PA1549, CopA2	-1.57347	4.17614e-09
PA14_46150	PA1415	hypothetical protein	-1.16488	0.00140581
PA14_53510	PA0832	hypothetical protein	-1.13606	2.0206e-05
PA14_53880	PA0801	hypothetical protein	-1.09234	0.00219134
PA14_53910	PA0798	phospholipid methyltransferase	-9.96578	3.48267e-16
PA14_55500	PA0680	HxcV	-9.96578	3.48267e-16
PA14_58230	PA4471	hypothetical protein	-1.15521	0.000293084
PA14_58770	PA4528	type 4 prepilin peptidase PilD	-9.96578	3.48267e-16
PA14_58790	PA4530	zinc-binding protein	-9.96578	3.48267e-16
PA14_59920		hypothetical protein	-9.96578	3.48267e-16
PA14_61290	PA5632	lipoprotein	-1.61264	3.48267e-16
PA14_61500	PA4648	hypothetical protein	-1.69432	2.5273e-08
PA14_62420	PA4717	hypothetical protein	-1.64386	3.48267e-16
PA14_63360	PA4795	hypothetical protein	-9.96578	3.48267e-16
PA14_66710	PA5049	50S ribosomal protein L31	-3.68038	3.48267e-16
PA14_67350	PA5100	urocanate hydratase	-1.14242	4.90286e-12
PA14_69300	PA5248	hypothetical protein	-9.96578	3.48267e-16
PA14_72560	PA5499	transcriptional regulator np20	-1.45008	3.48267e-16

## Sheet: -Mn upregulated
PA14	PAO1	Description	-Mn LFC	-Mn p-value
PA14_00690	PA0057	hypothetical protein	1.2345	9.652e-06
PA14_00780	PA0066	hypothetical protein	1.64662	2.89628e-09
PA14_02130	PA0170	hypothetical protein	9.96578	6.34634e-16
PA14_06970	PA0535	Cro/CI family transcriptional regulator	9.96578	6.34634e-16
PA14_07170	PA0551	D-erythrose 4-phosphate dehydrogenase	9.96578	6.34634e-16
PA14_09770	PA4184	sarcosine oxidation and utilization regulator SouR	1.24671	2.14562e-05
PA14_11570	PA4042	exodeoxyribonuclease VII small subunit	2.58135	6.34634e-16
PA14_16100	PA3734	hypothetical protein	1.40218	1.34363e-13
PA14_16340	PA3715	hypothetical protein	9.96578	6.34634e-16
PA14_17490	PA3621	ferredoxin I	1.71414	6.34634e-16
PA14_18020	PA2770	PhzF family phenazine biosynthesis protein	1.18142	4.18698e-05
PA14_18920	PA3491	electron transport complex protein RnfC	2.65947	6.34634e-16
PA14_21160	PA3314	ABC transporter ATP-binding protein	4.75804	6.34634e-16
PA14_24020	PA3101	general secretion pathway protein G	1.19156	6.34634e-16
PA14_25305	PA2998	Na(+)-translocating NADH-quinone reductase subunit B	9.96578	6.34634e-16
PA14_25670	PA2966	acyl carrier protein	1.146	6.34634e-16
PA14_27870	PA2805	hypothetical protein	9.96578	6.34634e-16
PA14_29710	PA2659	hypothetical protein	1.81721	6.34634e-16
PA14_30430	PA2603	thiosulfate sulfurtransferase	1.10165	7.00517e-06
PA14_33170	PA2432	transcriptional regulator	1.51046	8.35386e-08
PA14_38040	PA2047	chloramphenicol resistance activator CmrA	2.01078	6.34634e-16
PA14_38370	PA2021	hypothetical protein	1.04334	0.000623961
PA14_62290	PA4707	ABC transporter permease	9.96578	6.34634e-16
PA14_67040	PA5075	ABC transporter permease	9.96578	6.34634e-16
PA14_69300	PA5248	hypothetical protein	2.68167	6.34634e-16
PA14_69580	PA5269	hypothetical protein	1.48749	6.34634e-16
PA14_69640	PA5275	frataxin-like protein	1.22219	5.64921e-13
PA14_70450	PA5337	DNA-directed RNA polymerase subunit omega	1.05797	6.34634e-16
PA14_72500	PA5494	hypothetical protein	1.16672	3.45525e-06

## Sheet: -Mn downregulated
PA14	PAO1	Description	-Mn LFC	-Mn p-value
PA14_03830	PA0293	N-carbamoylputrescine amidohydrolase	-9.96578	6.34634e-16
PA14_04760	PA0363	phosphopantetheine adenylyltransferase	-9.96578	6.34634e-16
PA14_06010	PA0406	hypothetical protein	-9.96578	6.34634e-16
PA14_10350	PA4142	secretion protein	-9.96578	6.34634e-16
PA14_11060	PA4086	fimbrial subunit CupB1	-9.96578	6.34634e-16
PA14_11280	PA4066	hypothetical protein	-9.96578	6.34634e-16
PA14_14450	PA3833	hypothetical protein	-1.12658	0.000647518
PA14_15790	PA3760	phosphoenolpyruvate-protein phosphotransferase	-2.44222	6.34634e-16
PA14_19590	PA3441	molybdopterin-binding protein	-1.5649	1.98288e-08
PA14_33070	PA2439	hypothetical protein	-9.96578	6.34634e-16
PA14_33760	PA2390	ABC transporter ATP-binding protein/permease	-9.96578	6.34634e-16
PA14_42600	PA1695	translocation protein in type III secretion	-1.3474	4.73169e-09
PA14_50940	PA1035	hypothetical protein	-1.18115	0.000330688
PA14_51510	PA0988	hypothetical protein	-3.68038	6.34634e-16
PA14_51920	PA0954	acylphosphatase	-1.03505	6.02056e-08
PA14_52290	PA0925	hypothetical protein	-9.96578	6.34634e-16
PA14_53880	PA0801	hypothetical protein	-1.05289	0.00181722

## Sheet: -All upregulated
PA14	PAO1	Description	-All LFC	-All metals p-value
PA14_00780	PA0066	hypothetical protein	2.37407	2.37091e-16
PA14_06970	PA0535	Cro/CI family transcriptional regulator	9.96578	2.37091e-16
PA14_07000	PA0538	DsbB1	1.66175	2.37091e-16
PA14_07170	PA0551	D-erythrose 4-phosphate dehydrogenase	9.96578	2.37091e-16
PA14_07430	PA0572	hypothetical protein	2.02609	2.37091e-16
PA14_08070	PA0622	phage tail sheath protein	1.06764	2.37091e-16
PA14_08220	PA0634	hypothetical protein	1.49978	2.37091e-16
PA14_09900	PA4175	Pvds-regulated endoprotease, lysyl class	3.71512	2.37091e-16
PA14_09950	PA4170	oxidoreductase	3.86977	2.37091e-16
PA14_09970	PA4168	type I ferripyoverdine receptor, FpvB	1.80364	2.37091e-16
PA14_10340	PA4143	toxin transporter	1.67401	2.37091e-16
PA14_10360	PA4141	hypothetical protein	6.74951	2.37091e-16
PA14_11290	PA4065	permease	3.67807	2.37091e-16
PA14_11310	PA4064	ABC transporter ATP-binding protein	2.15866	2.37091e-16
PA14_13610	PA3888	ABC transporter permease	9.96578	2.37091e-16
PA14_16680	PA3688	hypothetical protein	1.14405	2.37091e-16
PA14_17140	PA3649	membrane-associated zinc metalloprotease	1.71194	2.37091e-16
PA14_17700	PA3601	50S ribosomal protein L31	4.2458	2.37091e-16
PA14_18020	PA2770	PhzF family phenazine biosynthesis protein	1.1776	2.37091e-16
PA14_19470	PA3452	malate:quinone oxidoreductase	1.28036	2.37091e-16
PA14_19700	PA3430	aldolase	1.1884	2.37091e-16
PA14_19950	PA3413	hypothetical protein	2.1811	2.37091e-16
PA14_20010	PA3408	heme uptake outer membrane receptor HasR	2.32682	2.37091e-16
PA14_21010	PA3328	FAD-dependent monooxygenase	9.96578	2.37091e-16
PA14_21730	PA3268	TonB-dependent receptor	1.55631	2.37091e-16
PA14_27720	PA2816	hypothetical protein	1.1635	2.37091e-16
PA14_29320	PA2691	NADH dehydrogenase, FAD-containing subunit	9.96578	2.37091e-16
PA14_30430	PA2603	thiosulfate sulfurtransferase	2.07998	2.37091e-16
PA14_32520	PA2483	hypothetical protein	1.05033	2.37091e-16
PA14_33070	PA2439	hypothetical protein	2.77294	2.37091e-16
PA14_33080	PA2438	hypothetical protein	9.96578	2.37091e-16
PA14_33110	PA2437	hypothetical protein	1.86711	2.37091e-16
PA14_33170	PA2432	transcriptional regulator	1.23389	2.37091e-16
PA14_33280	PA2424	peptide synthase	3.32178	2.37091e-16
PA14_33440	PA2417	LysR family transcriptional regulator	1.2857	2.37091e-16
PA14_33500	PA2413	diaminobutyrate--2-oxoglutarate aminotransferase	3.25761	2.37091e-16
PA14_33510	PA2412	hypothetical protein	2.87106	2.37091e-16
PA14_33520	PA2411	thioesterase	9.96578	2.37091e-16
PA14_33530	PA2410	hypothetical protein	1.91495	2.37091e-16
PA14_33540	PA2409	ABC transporter permease	9.96578	2.37091e-16
PA14_33560	PA2407	adhesion protein	3.13192	2.37091e-16
PA14_33590	PA2404	hypothetical protein	2.809	2.37091e-16
PA14_33600	PA2403	hypothetical protein	1.68661	2.37091e-16
PA14_33610	PA2402	peptide synthase	3.12234	2.37091e-16
PA14_33630	PA2400	protein PvdJ	3.21444	2.37091e-16
PA14_33650	PA2399	pyoverdine synthetase D	3.60869	2.37091e-16
PA14_33680	PA2398	ferripyoverdine receptor	3.55299	2.37091e-16
PA14_33690	PA2397	pyoverdine biosynthesis protein PvdE	2.44837	2.37091e-16
PA14_33700	PA2396	pyoverdine synthetase F	4.13233	2.37091e-16
PA14_33710	PA2395	protein PvdO	3.29175	5.17047e-15
PA14_33720	PA2394	protein PvdN	3.26394	5.17047e-15
PA14_33730	PA2393	dipeptidase	4.14918	2.0319e-14
PA14_33740	PA2392	protein PvdP	4.10643	3.02135e-14
PA14_33750	PA2391	outer membrane protein	2.14698	6.98905e-14
PA14_33760	PA2390	ABC transporter ATP-binding protein/permease	1.2969	3.21177e-13
PA14_33770	PA2389	hypothetical protein	3.3963	4.87403e-13
PA14_33810	PA2386	L-ornithine N5-oxygenase	2.58664	8.18387e-13
PA14_33820	PA2385	penicillin acylase-related protein	3.78251	8.25919e-13
PA14_33830	PA2384	hypothetical protein	3.43643	5.68818e-12
PA14_36820	PA2146	hypothetical protein	1.87145	7.88516e-11
PA14_38210	PA2034	hypothetical protein	2.13126	5.9376e-10
PA14_38220	PA2033	hypothetical protein	1.30276	6.09166e-10
PA14_40290	PA1871	LasA protease	4.178	2.67763e-08
PA14_41500	PA1784	lyase	9.96578	4.11466e-08
PA14_42270	PA1723	pscJ type III export protein	1.93433	5.06664e-08
PA14_42350	PA1716	Type III secretion outer membrane protein PscC precursor	1.99168	1.67026e-07
PA14_42440	PA1709	translocator outer membrane protein PopD precursor	1.52807	1.76598e-07
PA14_42450	PA1708	translocator protein PopB	2.11703	1.95352e-07
PA14_42620	PA1693	type III secretion system protein	1.92752	3.55018e-07
PA14_44490	PA1544	transcriptional regulator Anr	1.55533	3.83553e-07
PA14_44820	PA1518	transthyretin family protein	1.72814	4.75116e-07
PA14_46900	PA1343	hypothetical protein	1.0072	4.80631e-07
PA14_47390	PA1301	transmembrane sensor	1.04404	4.98374e-07
PA14_48060	PA1249	alkaline metalloproteinase	1.68302	5.7876e-07
PA14_49200	PA1178	PhoP/Q and low Mg2+ inducible outer membrane prote	1.83714	6.98317e-07
PA14_49290	PA1170	hypothetical protein	1.66993	1.05066e-06
PA14_49520	PA3866	pyocin killing protein	2.58472	1.15492e-06
PA14_50810	PA1048	hypothetical protein	1.17441	3.35568e-06
PA14_52230	PA0931	outer membrane receptor FepA	1.38626	5.93026e-06
PA14_53110	PA0863	oxidoreductase	1.63366	6.48934e-06
PA14_54180	PA0781	hypothetical protein	2.87931	1.2071e-05
PA14_58000	PA4468	superoxide dismutase	2.29954	1.2504e-05
PA14_58010	PA4469	hypothetical protein	1.33914	2.57068e-05
PA14_58030	PA4470	fumarate hydratase	2.54794	5.38427e-05
PA14_59220	PA0985	pyocin S5	2.03738	6.08266e-05
PA14_60970	PA4608	hypothetical protein	1.0545	0.000167454
PA14_61060	PA4615	oxidoreductase	1.33685	0.000172145
PA14_61850	PA4675	TonB-dependent receptor	1.02148	0.000252134
PA14_62290	PA4707	ABC transporter permease	9.96578	0.000294565
PA14_62300	PA4708	hypothetical protein	1.09221	0.000365388
PA14_62350	PA4710	heme/hemoglobin uptake outer membrane receptor PhuR	1.60928	0.000384524
PA14_63120	PA4774	hypothetical protein	1.5612	0.000595315
PA14_63330	PA4792	glycerolphosphodiesterase	2.26303	0.000607576
PA14_63920	PA4835	CntM	2.65673	0.000757112
PA14_63960	PA4837	CntO	3.36022	0.00077286
PA14_63970	PA4878	hypothetical protein	2.77463	0.000826108
PA14_64690	PA4895	transmembrane sensor	1.11703	0.000855777
PA14_64710	PA4897	extracellular heme-binding protein	9.96578	0.00190009
PA14_67040	PA5075	ABC transporter permease	9.96578	0.00229371
PA14_68040	PA5150	short-chain dehydrogenase	2.15445	0.00265583
PA14_69750	PA5283	transcriptional regulator	9.96578	0.00368964
PA14_70730	PA5358	4-hydroxybenzoate octaprenyltransferase	9.96578	0.00418827
PA14_71940	PA5450	ABC subunit of A-band LPS efflux transporter	2.10601	0.00853148
PA14_72580	PA5500	zinc transporter	1.27381	0.00938348
PA14_72980	PA5532	G3E family GTPase	2.14763	0.0170599
PA14_73000	PA5534	hypothetical protein	1.49057	0.0176906
PA14_73010	PA5535	hypothetical protein	1.1635	0.0178512
PA14_73020	PA5536	DksA/TraR family C4-type zinc finger protein	9.96578	0.0200574
PA14_73040	PA5538	N-acetylmuramoyl-L-alanine amidase	2.06212	0.0225308
PA14_73050	PA5539	GTP cyclohydrolase	3.17903	0.0342119
PA14_73060	PA5540	hypothetical protein	9.96578	0.0358922

## Sheet: -All downregulated
PA14	PAO1	Description	-All LFC	-All metals p-value
PA14_00640	PA0051	potential phenazine-modifying enzyme	-1.38082	1.56733e-06
PA14_00830	PA0071	TagR1	-9.96578	2.37091e-16
PA14_01030	PA0085	Hcp1	-1.09234	0.00348348
PA14_01730	PA0141	hypothetical protein	-1.15843	5.5832e-05
PA14_02220	PA0176	chemotaxis transducer	-1.13606	8.64962e-05
PA14_02250	PA0178	two-component sensor	-1.53116	4.27565e-06
PA14_02260	PA0179	two-component response regulator	-1.52699	2.51628e-06
PA14_03980	PA0305	hypothetical protein	-2.30757	0.000248683
PA14_04070	PA3012	hypothetical protein	-9.96578	2.37091e-16
PA14_04160	PA0319	transcriptional regulator	-1.35476	0.0228553
PA14_05330	PA0409	twitching motility protein PilH	-1.5649	0.00419532
PA14_06010	PA0406	hypothetical protein	-9.96578	2.37091e-16
PA14_06530	PA0502	biotin biosynthesis protein bioH	-9.96578	2.37091e-16
PA14_06720	PA0516	heme d1 biosynthesis protein NirF	-1.38458	0.0188248
PA14_06750	PA0519	nitrite reductase	-1.40736	2.49226e-05
PA14_07030	PA0541	cytochrome c'	-1.94898	0.00017881
PA14_07200	PA0553	hypothetical protein	-9.96578	2.37091e-16
PA14_09150	PA4236	catalase	-2.51457	2.37091e-16
PA14_09220	PA4230	isochorismate-pyruvate lyase	-1.486	2.99883e-06
PA14_09440	PA4214	phenazine biosynthesis protein PhzE	-2.1976	2.37091e-16
PA14_09450	PA4213	phenazine biosynthesis protein PhzD	-2.48197	2.37091e-16
PA14_09460	PA4212	phenazine biosynthesis protein PhzC	-1.63487	1.27607e-07
PA14_09470	PA4211	phenazine biosynthesis protein	-2.01159	3.05197e-05
PA14_09490	PA4209	phenazine-specific methyltransferase	-1.22432	0.000244638
PA14_09500	PA4208	outer membrane protein	-1.00578	0.00144618
PA14_09530	PA4206	RND efflux membrane fusion protein	-1	0.000850491
PA14_09540	PA4205	hypothetical protein	-1.15843	0.000645025
PA14_10540	PA4131	iron-sulfur cluster-binding protein	-1.44222	1.67026e-07
PA14_10550	PA4130	sulfite or nitrite reductas	-2.86775	2.37091e-16
PA14_10790	PA4110	beta-lactamase	-9.96578	2.37091e-16
PA14_11690	PA4031	inorganic pyrophosphatase	-1.09234	0.00174985
PA14_11810	PA4022	aldehyde dehydrogenase	-1.0145	0.000691899
PA14_11900	PA4016	hypothetical protein	-9.96578	2.37091e-16
PA14_12130	A3996	lipoyl synthase	-1.08314	0.00375484
PA14_12350	PA3980	(dimethylallyl)adenosine tRNA methylthiotransferase	-2.1016	5.92527e-12
PA14_13130	PA3923	hypothetical protein	-1.17462	0.000923627
PA14_13690	PA3882	methyltransferase	-1.06794	0.00493925
PA14_14450	PA3833	hypothetical protein	-9.96578	2.37091e-16
PA14_15360		hypothetical protein	-1.2969	0.049445
PA14_15790	PA3760	phosphoenolpyruvate-protein phosphotransferase	-2.6529	5.77448e-06
PA14_15870	PA3753	hypothetical protein	-1.45008	2.45367e-05
PA14_17010	PA3660	Na(+)/H(+) exchanger protein	-1.28983	0.0368928
PA14_17490	PA3621	ferredoxin I	-1.24469	0.0457553
PA14_17690	PA3602	hypothetical protein	-1.47794	4.68279e-06
PA14_18120	PA3570	methylmalonate-semialdehyde dehydrogenase	-1.54372	2.26937e-06
PA14_18650	PA3533	hypothetical protein	-1.72738	0.00447083
PA14_18670	PA3531	bacterioferritin	-1.67116	4.27803e-07
PA14_18920	PA3491	electron transport complex protein RnfC	-1.191	0.00107921
PA14_19590	PA3441	molybdopterin-binding protein	-1.54793	0.015818
PA14_21160	PA3314	ABC transporter ATP-binding protein	-9.96578	2.37091e-16
PA14_21440	PA3295	HIT family protein	-9.96578	2.37091e-16
PA14_21830		hypothetical protein	-2.20423	5.01402e-06
PA14_22820	PA3200	PHP domain-containing protein	-9.96578	2.37091e-16
PA14_22910	PA3194	phosphogluconate dehydratase	-0.997117	0.000890276
PA14_23080	PA3182	6-phosphogluconolactonase	-1.27928	0.0336551
PA14_23360	PA3160	O-antigen chain length regulator	-9.96578	2.37091e-16
PA14_24020	PA3101	general secretion pathway protein G	-1.80088	3.88605e-08
PA14_24260	PA3084	hypothetical protein	-1.1488	0.0351933
PA14_24880	PA3031	lipoprotein	-2.05889	3.49371e-11
PA14_25050	PA3016	hypothetical protein	-1.5187	0.0362934
PA14_25670	PA2966	acyl carrier protein	-1.20423	2.3792e-05
PA14_25810	PA2956	hypothetical protein	-9.96578	2.37091e-16
PA14_25840	PA2953	electron transfer flavoprotein-ubiquinone oxidoreductase	-1.27928	2.45367e-05
PA14_26020	PA2939	aminopeptidase	-1.1976	2.72256e-05
PA14_26550	PA2901	lipoprotein	-1.23107	0.000751409
PA14_26690	PA2890	enoyl-CoA hydratase/isomerase	-9.96578	2.37091e-16
PA14_26990	PA2868	hypothetical protein	-9.96578	2.37091e-16
PA14_27360	PA2841	enoyl-CoA hydratase	-2.59946	2.95756e-10
PA14_27470	PA2831	zinc carboxypeptidase	-1.80591	2.22237e-05
PA14_27480	PA2830	heat shock protein HtpX	-1.36587	4.81599e-05
PA14_28060	PA2787	glutamate carboxypeptidase	-9.96578	2.37091e-16
PA14_28340	PA2765	hypothetical protein	-1.52699	1.80765e-05
PA14_28460		hypothetical protein	-1.33643	0.0103864
PA14_29130	PA2707	ATPase	-1.03209	0.000524782
PA14_29230	PA2699	hypothetical protein	-2.1016	1.53741e-14
PA14_29710	PA2659	hypothetical protein	-2.42663	2.37091e-16
PA14_29900	PA2645	NADH dehydrogenase subunit J	-1.85204	0.00558232
PA14_29920	PA2644	NADH dehydrogenase subunit I	-1.0619	0.00387003
PA14_29930	PA2643	NADH dehydrogenase subunit H	-1.18442	0.010179
PA14_29940	PA2642	NADH dehydrogenase subunit G	-1.11404	0.000124908
PA14_29980	PA2640	NADH dehydrogenase subunit E	-1.24127	0.00110162
PA14_29990	PA2639	bifunctional NADH:ubiquinone oxidoreductase subunit C/D	-1.05889	0.000336336
PA14_30010	PA2638	NADH dehydrogenase subunit B	-1.22432	0.000599343
PA14_30020	PA2637	NADH dehydrogenase subunit A	-1.074	0.00254721
PA14_30070	PA2633	hypothetical protein	-1.13606	0.0011676
PA14_30200	PA2622	cold-shock protein CspD	-1.17788	0.000908841
PA14_30260	PA2618	arginyl-tRNA-protein transferase	-1.20756	0.0273853
PA14_31290	PA2570	PA-I galactophilic lectin	-1.17462	0.000770682
PA14_31360	PA2565	hypothetical protein	-9.96578	2.37091e-16
PA14_31500	PA2555	AMP-binding protein	-1.33279	4.61565e-05
PA14_31660	PA2544	hypothetical protein	-9.96578	2.37091e-16
PA14_32790	PA2462	hypothetical protein	-9.96578	2.37091e-16
PA14_32890	PA2453	hypothetical protein	-1.43831	0.00429219
PA14_33780	PA2388	transmembrane sensor	-1.95456	5.49328e-07
PA14_33990	PA2371	ClpV3	-9.96578	2.37091e-16
PA14_34510	PA2328	hypothetical protein	-1.24127	0.0478086
PA14_35370	PA2259	transcriptional regulator PtxS	-1.00868	0.010942
PA14_35790		homospermidine synthase	-1.14242	0.00558232
PA14_36310	PA2195	hydrogen cyanide synthase HcnC	-1.00578	0.00294234
PA14_36320	PA2194	hydrogen cyanide synthase HcnB	-1.87832	0.00595652
PA14_36530	PA2169	hypothetical protein	-1.93788	1.38375e-05
PA14_36810	PA2147	hydroperoxidase II	-2.00578	3.21177e-13
PA14_37690	PA2072	sensory box protein	-2.13924	1.05478e-11
PA14_38430	PA2016	regulatory gene of gnyRDBHAL cluster, GnyR	-1.03505	0.0174648
PA14_38590	PA2003	3-hydroxybutyrate dehydrogenase	-1.14561	0.000785308
PA14_39440	PA1941	hypothetical protein	-1.20091	0.00374978
PA14_39470		hypothetical protein	-9.96578	2.37091e-16
PA14_39590	PA1927	5- methyltetrahydropteroyltriglutamate/homocysteine S-methyltransferase	-1.44222	2.6315e-05
PA14_39780	PA1914	hypothetical protein	-2.01159	3.032e-12
PA14_39960	PA1900	phenazine biosynthesis protein	-2.662	2.37091e-16
PA14_39970	PA1899	phenazine biosynthesis protein	-1.63039	1.67026e-07
PA14_40110	PA1887	hypothetical protein	-1.62149	0.00529881
PA14_40180	PA1881	oxidoreductase	-9.96578	2.37091e-16
PA14_40200	PA1880	oxidoreductase	-1.152	0.00500652
PA14_40250	PA1875	outer membrane protein	-1.6529	0.0230245
PA14_40300	PA1870	hypothetical protein	-1.2723	0.00353793
PA14_41840	PA1756	phosphoadenosine phosphosulfate reductase	-1.0619	0.0266673
PA14_41970	PA1746	hypothetical protein	-1.12973	0.0457553
PA14_42600	PA1695	translocation protein in type III secretion	-1.75147	0.00117728
PA14_42730	PA1684	oxidase	-1.12658	0.00181836
PA14_43030	PA1658	HsiC2	-1.63935	3.24016e-07
PA14_43250		hypothetical protein	-1.52699	5.81241e-05
PA14_43630	PA1615	lipase	-9.96578	2.37091e-16
PA14_43830	PA1598	3-methyl-2-oxobutanoate hydroxymethyltransferase	-9.96578	2.37091e-16
PA14_43900	PA1592	hypothetical protein	-9.96578	2.37091e-16
PA14_44020	PA1584	succinate dehydrogenase iron-sulfur subunit	-1.44222	1.56172e-07
PA14_44050	PA1582	succinate dehydrogenase (D subunit)	-1.5187	5.76827e-06
PA14_44060	PA1581	succinate dehydrogenase, cytochrome b556 subunit	-1.63039	1.88747e-07
PA14_44290	PA1562	aconitate hydratase	-1.47393	7.49102e-08
PA14_44350	PA1556	cbb3-type cytochrome c oxidase subunit II	-1.97143	3.0289e-08
PA14_44360	PA1555	cytochrome c oxidase, cbb3-type subunit III	-1.93788	1.9798e-13
PA14_44380	PA1553	cbb3-type cytochrome c oxidase subunit II	-1.20756	0.000561753
PA14_44420	PA1551	ferredoxin	-1.68501	1.52491e-07
PA14_44440	PA1549	cation-transporting P-type ATPase	-1.26188	0.049445
PA14_44470	PA1546	coproporphyrinogen III oxidase	-1.70369	1.0183e-08
PA14_46150	PA1415	hypothetical protein	-9.96578	2.37091e-16
PA14_46540		hypothetical protein	-9.96578	2.37091e-16
PA14_46770	PA1354	hypothetical protein	-1.35845	0.042817
PA14_48030	PA1251	methyl-accepting chemotaxis transducer	-9.96578	2.37091e-16
PA14_48560	PA1218	hypothetical protein	-1.96578	1.19882e-07
PA14_48570	PA1217	2-isopropylmalate synthase	-9.96578	2.37091e-16
PA14_48590	PA1216	hypothetical protein	-3.12029	2.37091e-16
PA14_48870	PA1192	C32 tRNA thiolase	-1.31833	0.000107072
PA14_49250	PA1174	nitrate reductase catalytic subunit	-2.8365	2.37091e-16
PA14_49850	PA1123	hypothetical protein	-1.50226	0.00239108
PA14_50100	PA1104	flagellum-specific ATP synthase	-9.96578	2.37091e-16
PA14_50570	PA1069	hypothetical protein	-1.2863	0.000111608
PA14_51480	PA0991	hypothetical protein	-1.99424	0.00153431
PA14_51920	PA0954	acylphosphatase	-2.22432	5.08304e-06
PA14_52290	PA0925	hypothetical protein	-9.96578	2.37091e-16
PA14_52420	PA0916	ribosomal protein S12 methylthiotransferase	-1.92139	0.000113207
PA14_52990	PA0872	phenylalanine 4-monooxygenase	-1.2723	0.000133666
PA14_53070	PA0865	4-hydroxyphenylpyruvate dioxygenase	-1.50226	3.88605e-08
PA14_53510	PA0832	hypothetical protein	-1.63487	0.000926566
PA14_53910	PA0798	phospholipid methyltransferase	-9.96578	2.37091e-16
PA14_53970	PA0794	aconitate hydratase	-1.62149	1.77957e-08
PA14_54470	PA0760	hypothetical protein	-9.96578	2.37091e-16
PA14_55500	PA0680	HxcV	-9.96578	2.37091e-16
PA14_56300	PA4330	fumarase	-3.4112	2.37091e-16
PA14_56700	PA4360	hypothetical protein	-9.96578	2.37091e-16
PA14_56780	PA4366	superoxide dismutase	-2.25843	2.37091e-16
PA14_57540	PA4429	cytochrome c1	-1.4112	1.83606e-05
PA14_57560	PA4430	cytochrome b	-1.0145	0.00584089
PA14_57570	PA4431	cytochrome c reductase, iron-sulfur subun	-1.33279	1.81858e-06
PA14_57690	PA4441	hypothetical protein	-1.31833	0.0242073
PA14_57870	PA4455	ABC transporter permease	-1.12658	0.0492552
PA14_58230	PA4471	hypothetical protein	-1.40736	0.0273853
PA14_58580	PA4515	hydroxylase	-1.1078	0.0020885
PA14_58790	PA4530	zinc-binding protein	-9.96578	2.37091e-16
PA14_59920		hypothetical protein	-9.96578	2.37091e-16
PA14_60490	PA4571	cytochrome c	-1.20091	0.00048794
PA14_61010	PA4611	hypothetical protein	-2.23786	3.72823e-06
PA14_61290	PA5632	lipoprotein	-1.67577	2.0277e-07
PA14_61500	PA4648	hypothetical protein	-9.96578	2.37091e-16
PA14_61530	PA4651	pili assembly chaperone	-1.39973	1.68512e-05
PA14_61860	PA4676	carbonic anhydrase	-1.53116	0.000948741
PA14_61980	PA4685	hypothetical protein	-9.96578	2.37091e-16
PA14_62420	PA4717	hypothetical protein	-2.68966	2.37091e-16
PA14_63360	PA4795	hypothetical protein	-9.96578	2.37091e-16
PA14_64520	PA4880	bacterioferritin	-2.7084	2.37091e-16
PA14_66440	PA5025	O-acetylhomoserine aminocarboxypropyltransferase	-1.25498	0.000352751
PA14_66460	PA5027	hypothetical protein	-1.42663	0.0104506
PA14_66710	PA5049	50S ribosomal protein L31	-1.72738	1.10131e-10
PA14_67020	PA5073	hypothetical protein	-9.96578	2.37091e-16
PA14_67350	PA5100	urocanate hydratase	-1.75633	2.89026e-08
PA14_67440	PA5106	N-formimino-L-glutamate deiminase	-1.82623	0.000723963
PA14_67990	PA5147	A/G-specific adenine glycosylase	-9.96578	2.37091e-16
PA14_68510	PA5187	acyl-CoA dehydrogenase	-9.96578	2.37091e-16
PA14_68940	PA5220	hypothetical protein	-1.30401	0.0146664
PA14_69030	PA5227	hypothetical protein	-9.96578	2.37091e-16
PA14_69600	PA5271	hypothetical protein	-9.96578	2.37091e-16
PA14_69970	PA5300	cytochrome c5	-1.86775	0.000217258
PA14_69980	PA5301	transcriptional regulator	-1.00868	0.00536501
PA14_70450	PA5337	DNA-directed RNA polymerase subunit omega	-1.77596	3.60965e-08
PA14_71630	PA5427	alcohol dehydrogenase	-1.28279	5.08304e-06
PA14_72460	PA5490	cytochrome c4	-1.45403	0.00226762
PA14_72500	PA5494	hypothetical protein	-1.5187	0.0479055
PA14_72560	PA5499	transcriptional regulator np20	-1.0145	0.00529881
PA14_72900	PA5526	lipoprotein	-9.96578	2.37091e-16
PA14_73120	PA5545	hypothetical protein	-1.5951	0.00831681
