# Supplementary material for: The Human Innate Immune Protein Calprotectin Elicits a Multimetal Starvation Response in Pseudomonas aeruginosa
Source: Microbiol Spectr. 2021 Sep 22;9(2):e00519-21. doi: 10.1128/Spectrum.00519-21 (PMC8557868; doi:10.1128/Spectrum.00519-21)
Supplement: SUPPLEMENTAL FILE 2 — Supplemental material. Download Spectrum.00519-21-s0002.xlsx, XLSX file, 0.1 MB [file spectrum.00519-21-s0002.xlsx]

## Sheet: downregulated
*ND indicates the protein was not detected in one of the proteomics experiments
2 common elements in "CP", "Fe-depleted" and "Zn--depleted":										22 common elements in "CP" and "Fe-depleted":										6 common elements in "Fe-depleted" and "Zn-depleted":										8 common elements in "CP" and "Zn-depleted":											40 elements included exclusively in "CP":
PA14	PAO1	Gene Name	Description	-Fe LFC	-Zn LFC	-Mn LFC	-All LFC	CP LFC		PA14	PAO1	Gene Name	Description	-Fe LFC	-Zn LFC	-Mn LFC	-All LFC	CP LFC		PA14	PAO1		Description	-Fe LFC	-Zn LFC	-Mn LFC	-All LFC	CP LFC		PA14	PAO1	Gene Name	Description	-Fe LFC	-Zn LFC	-Mn LFC	-All LFC	CP LFC			PA14	PAO1	Gene Name	Description	-Fe LFC	-Zn LFC	-Mn LFC	-All LFC	CP LFC
PA14_61500	PA4648	cupE1	hypothetical protein	-1.44222	-1.69432	0.0593553	-9.96578	-9.96578		PA14_00640	PA0051	phzH	potential phenazine-modifying enzyme	-1.33643	0.0129262	0.0200577	-1.38082	-1.28983		PA14_21160	PA3314	phnC1	ABC transporter ATP-binding protein	-9.96578	-9.96578	4.75804	-9.96578	ND		PA14_09070	PA4242	rpmJ	50S ribosomal protein L36	0.657183	-1.30045	0.128293	-0.103147	-1.81604			PA14_00690	PA0057	PA0057	hypothetical protein	0.896853	1.18903	1.2345	0.0881416	-1.75633
PA14_67350	PA5100	hutU	urocanate hydratase	-1.12658	-1.14242	-0.134477	-1.75633	-2.32193		PA14_02220	PA0176	aer1	chemotaxis transducer	-1.02621	-0.239566	-0.114035	-1.13606	-1.1047		PA14_26670	PA2891	atuF	biotin carboxylase	-9.96578	-1.36959	-0.500218	-1.4112	ND		PA14_29230	PA2699	PA2699	hypothetical protein	-0.316528	-1.51046	-0.0335695	-2.1016	-1.61706			PA14_00830	PA0071	tagR1	TagR1	0.483364	-0.452057	-0.0262051	-9.96578	-1.48197
										PA14_02230	PA0177	chew2	purine-binding chemotaxis protein	-1.074	-0.236164	-0.0262051	-1.08314	-1.15843		PA14_32790	PA2462	PA2462	hypothetical protein	-9.96578	-9.96578	-0.54372	-9.96578	ND		PA14_40110	PA1887	PA1887	hypothetical protein	-0.242977	-2.07097	-0.841663	-1.62149	-2.27928			PA14_03610	PA0227	PA0227	Zn-dependent protease with chaperone function	ND	ND	ND	ND	-9.96578
										PA14_02250	PA0178	cheA2	two-component sensor	-1.46993	-0.382702	0.0356239	-1.53116	-1.33643		PA14_39590	PA1927	metE	5- methyltetrahydropteroyltriglutamate/homocysteine S-methyltransferase	-2.53116	-1.12343	-0.161653	-1.44222	2.6828		PA14_40250	PA1875	PA1875	outer membrane protein	-0.894322	-1.14561	0.199123	-1.6529	-3.55639			PA14_04160	PA0319	PA0319	transcriptional regulator	-0.309359	-0.289827	0.285698	-1.35476	-1.30045
										PA14_09150	PA4236	katA	catalase	-2.75633	0.051024	0.0703893	-2.51457	-1.191		PA14_53510	PA0832	PA0832	hypothetical protein	-1.13924	-1.13606	0.0285692	-1.63487	-1.05289		PA14_58230	PA4471	PA4471	hypothetical protein	-0.0306192	-1.15521	-0.434403	-1.40736	-9.96578			PA14_07820	PA0600	agtS	histidine kinase	0.0186342	0.123004	-0.332789	0.75873	-1.4344
										PA14_09440	PA4214	phzE1	phenazine biosynthesis protein PhzE	-2.17137	0.0976108	0.134878	-2.1976	-1.91594		PA14_55500	PA0680	HxcV	HxcV	-9.96578	-9.96578	0.455229	-9.96578	ND		PA14_61290	PA5632	PA5632	lipoprotein	-0.0664274	-1.61264	-0.0908029	-1.67577	-1.67577			PA14_09530	PA4206	mexH	RND efflux membrane fusion protein	-0.621488	-0.550043	-0.0454314	-1	-1.34008
										PA14_09450	PA4213	phzD1	phenazine biosynthesis protein PhzD	-3.45799	-0.0365259	-0.027675	-2.48197	-2.662												PA14_62420	PA4717	PA4717	hypothetical protein	0.382944	-1.64386	-0.0499049	-2.68966	-1.96016			PA14_11490	PA4048	PA4048	hypothetical protein	0.144046	-0.0454314	0.205393	-0.756331	-1.33643
										PA14_09460	PA4212	phzC1	phenazine biosynthesis protein PhzC	-2.00578	0.259423	0.328836	-1.63487	-1.486												PA14_66710	PA5049	rpmE	50S ribosomal protein L31	0.0370307	-3.68038	-0.00433459	-1.72738	-4.64386			PA14_11810	PA4022	hdhA	aldehyde dehydrogenase	-0.891643	-0.358454	-0.0709665	-1.0145	-1.04097
										PA14_09490	PA4209	phzM	phenazine-specific methyltransferase	-1.07097	0.182692	0.121679	-1.22432	-1.30401																							PA14_18630	PA3535	PA3535	serine protease	-0.426625	-0.365871	-0.0159576	-0.516636	-1.88364
										PA14_12350	PA3980	PA3980	(dimethylallyl)adenosine tRNA methylthiotransferase	-1.51046	-0.0664274	-0.100051	-2.1016	-1.14242																							PA14_19940	PA3414	PA3414		ND	ND	ND	ND	-1.59074
										PA14_22940	PA3192	gltR	two-component response regulator GltR	-1.04394	-0.0892673	-0.0365259	-0.965784	-1.4344																							PA14_20610	PA3361	lecB	fucose-binding lectin PA-IIL	-0.0335695	-0.234465	-0.232769	-0.394032	-1.79086
										PA14_23750	PA3121	leuC	isopropylmalate isomerase large subunit	-1.0499	-0.129734	-0.192645	-1	-1.34373																							PA14_20740	PA3350	flgA	flagellar basal body P-ring biosynthesis protein FlgA	0.890641	0.580145	0.471968	0.415759	-9.96578
										PA14_27470	PA2831	PA2831	zinc carboxypeptidase	-1.57347	-0.16004	-0.011588	-1.80591	-1.49818																							PA14_23030	PA3186	oprB	glucose/carbohydrate outer membrane porin OprB precursor	-0.606035	-0.234465	-0.00288828	-0.652901	-1.02327
										PA14_39960	PA1900	phzB2	phenazine biosynthesis protein	-2.13924	0.0538064	0.117695	-2.662	-1.48197																							PA14_24070	PA3097	xcpX	general secretion pathway protein K	0.311503	0.441483	0.0440443	0.325386	-9.96578
										PA14_39970	PA1899	phzA2	phenazine biosynthesis protein	-1.59946	-0.229382	-0.110916	-1.63039	-1.25154																							PA14_24600	PA3054	PA3054	carboxypeptidase	-0.186065	-0.962969	-0.260152	-1.01159	-1.70369
										PA14_48560	PA1218	PA1218	hypothetical protein	-1.75633	-0.152003	0.0989585	-1.96578	-2.38836																							PA14_25990	PA2942	PA2942		ND	ND	ND	ND	-9.96578
										PA14_48570	PA1217	PA1217	2-isopropylmalate synthase	-9.96578	0.116365	-0.013043	-9.96578	-2.31473																							PA14_29000	PA2719	PA2719	hypothetical protein	0.105678	-0.309359	-0.289827	-0.202572	-1.52699
										PA14_48590	PA1216	PA1216	hypothetical protein	-2.73697	0.0328061	0.0257376	-3.12029	-2.00578																							PA14_30070	PA2633	PA2633	hypothetical protein	-0.0800879	-0.650635	0.104337	-1.13606	-1.17462
										PA14_48610	PA1214	PA1214	sparagine synthase	-1.16812	0.00432161	-0.0558912	-0.935117	-1.01742																							PA14_33780	PA2388	fpvR	transmembrane sensor	-0.734563	-0.471929	-0.22095	-1.95456	-1.72738
										PA14_49250	PA1174	napA	nitrate reductase catalytic subunit	-2.62593	0.00575927	0.141433	-2.8365	-2.29336																							PA14_34880	PA2299	PA2299	GntR family transcriptional regulator	-0.171368	-0.254978	0.10165	-0.554273	-9.96578
										PA14_56300	PA4330	PA4330	fumarase	-3.85726	0.0356239	0.0257376	-3.4112	-1.26534																							PA14_38340	PA2024	PA2024	ring-cleaving dioxygenase	ND	ND	ND	ND	-2.662
										PA14_60490	PA4571	PA4571	cytochrome c	-1.09851	0.0482362	0.301002	-1.20091	-9.96578																							PA14_39780	PA1914	PA1914	hypothetical protein	-0.403542	-0.785875	0.0200577	-2.01159	-2.45008
																																									PA14_42440	PA1709	popD	translocator outer membrane protein PopD precursor	0.0200577	0.200379	-0.261881	1.52807	-9.96578
																																									PA14_42940	PA1666	Lip2	Lip2.1	0.756169	0.651683	0.343692	0.386259	-1.56918
																																									PA14_43030	PA1658	hsiC2	HsiC2	-0.239566	-0.717857	-0.106249	-1.63935	-1.41889
																																									PA14_43830	PA1598	panB1	3-methyl-2-oxobutanoate hydroxymethyltransferase	-0.579922	0.149259	-0.0528949	-9.96578	-9.96578
																																									PA14_43900	PA1592	PA1592	hypothetical protein	0.650765	1.60692	0.593593	-9.96578	-1.18442
																																									PA14_48400	PA1228	PA1228	hypothetical protein	-0.212568	-0.932361	0.077243	-0.85726	-1.8997
																																									PA14_49440	PA1157	PA1157	two-component response regulator	-0.123434	-0.181149	-0.440263	-0.413115	-1.87832
																																									PA14_50860	PA1043	PA1043	hypothetical protein	-0.0174171	-0.58208	-0.0159576	-0.696658	-1.25154
																																									PA14_51790	PA0966	ruvA	Holliday junction DNA helicase RuvA	ND	ND	ND	ND	-9.96578
																																									PA14_53110	PA0863	PA0863	oxidoreductase	1.61636	-0.0908029	-0.270556	1.63366	-1.63487
																																									PA14_55920	PA4304	rcpA	type II secretion system protein	0.807355	0.100305	-0.373327	0.137504	-3.07097
																																									PA14_56890	PA4375	mexW	multidrug efflux protein	0.474047	-0.533242	-0.28279	0.453122	-1.82623
																																									PA14_57690	PA4441	PA4441	hypothetical protein	0.0662614	1.4452	0.654436	-1.31833	-1.39593
																																									PA14_60700	PA4587	PA4587	cytochrome c551 peroxidase	-0.62371	0.105678	0.0313952	-0.205896	-1.53116
																																									PA14_61530	PA4651	cupE4	pili assembly chaperone	-0.652901	-0.8863	-0.0306192	-1.39973	-2.1016
																																									PA14_61870	PA4677	chtA	hypothetical protein	-0.352916	-0.490051	-0.232769	0.232661	-3.85726
																																									PA14_66880	PA5061	PA5061	hypothetical protein	0.676267	0.553852	-0.0101344	0.409255	-1.02621
																																									PA14_67010	PA5072	PA5072						-3.08314

## Sheet: upregulated
*ND indicates the protein was not detected in one of the proteomics experiments
5 common elements in "CP", "Fe-depleted" and "Zn-depleted":										28 common elements in "CP" and "Fe-depleted":										16 common elements in "fe-depleted" and "zn-depleted":										24 common elements in "CP-depleted" and "Zn-depleted":										36 elements included exclusively in "CP-depleted":
PA14	PAO1	Gene Name	Description	-Fe LFC	-Zn LFC	-Mn LFC	-All LFC	CP LFC		PA14	PAO1	Gene Name	Description	-Fe LFC	-Zn LFC	-Mn LFC	-All LFC	CP LFC		PA14	PA01	Gene Name	Description	-Fe LFC	-Zn LFC	-Mn LFC	-All LFC	CP LFC		PA14	PAO1	Gene Name	Description	-Fe LFC	-Zn LFC	-Mn LFC	-All LFC	CP LFC		PA14	PAO1	Gene Name	Description	-Fe LFC	-Zn LFC	-Mn LFC	-All LFC	CP LFC
PA14_10360	PA4141	PA4141	hypothetical protein	1.72028	2.37879	-0.0588937	6.74951	5.79678		PA14_09970	PA4168	fpvB	type I ferripyoverdine receptor, FpvB	2.52532	-0.459973	-0.330973	1.80364	1.21288		PA14_02130	PA0170	PA0170	hypothetical protein	9.96578	9.96578	9.96578	ND	ND		PA14_07430	PA0572	impA	hypothetical protein, impA, metallopeptidase, zinc	0.0989585	1.15834	0.621993	2.02609	1.71896		PA14_05440	PA0418	PA0418	hypothetical protein	0.0328061	-0.0543923	0.108357	-0.121863	9.96578
PA14_33070	PA2439	PA2439	hypothetical protein	1.30918	2.11437	-9.96578	2.77294	3.44321		PA14_20010	PA3408	hasR	heme uptake outer membrane receptor HasR	2.91762	0.0114956	-0.0350469	2.32682	1.95159		PA14_06970	PA0535	PA0535	Cro/CI family transcriptional regulator	9.96578	9.96578	9.96578	9.96578	ND		PA14_08070	PA0622	PA0622	phage tail sheath protein, structure	-0.101598	1.32366	0.182692	1.06764	1.76469		PA14_07620	PA0584	cca	multifunctional tRNA nucleotidyl transferase/2'3'-cyclic phosphodiesterase/2'nucleotidase/phosphatase, cca	0.0440443	0.199123	0.0703893	0.273814	1.14209
PA14_33080	PA2438	PA2438	hypothetical protein	9.96578	9.96578	ND	9.96578	2.77083		PA14_33110	PA2437	PA2437	hypothetical protein	1.2756	0.513996	0.681674	1.86711	3.31267		PA14_07170	PA0551	epd	D-erythrose 4-phosphate dehydrogenase	9.96578	9.96578	9.96578	9.96578	ND		PA14_08220	PA0634	PA0634	hypothetical protein	-0.246395	1.2756	-0.117161	1.49978	2.56194		PA14_09580	PA4202	nmoA	hypothetical protein, oxidoreductase, nitronate monooxygenase, structure, nmoA	-0.0247367	0.10165	-0.0923402	0.14274	1.33113
PA14_33510	PA2412	PA2412	hypothetical protein	3.38943	1.38791	0.808179	2.87106	3.09018		PA14_33280	PA2424	pvdL	peptide synthase, pvdL	3.66152	-0.0101344	-0.0831412	3.32178	1.74588		PA14_09900	PA4175	PIV	Pvds-regulated endoprotease, lysyl class	2.61542	1.38626	0.275007	3.71512	ND		PA14_09950	PA4170	PA4170	oxidoreductase	0	2.94129	0.0370307	3.86977	4.57852		PA14_09940	PA4171	PA4171	protease	0.337996	0.333424	0.0299829	0.809826	1.2455
PA14_59220	PA0985	PA0985	pyocin S5	2.62737	1.11103	-0.150401	2.03738	1.68122		PA14_33500	PA2413	pvdH	diaminobutyrate--2-oxoglutarate aminotransferase, pvdH	3.92106	-0.0144996	-0.134477	3.25761	3.17792		PA14_11570	PA4042	xseB	exodeoxyribonuclease VII small subunit	2.81639	2.28244	2.58135	0.077243	-0.139236		PA14_11280	PA4066	PA4066	hypothetical protein, DUF structure	-0.0573917	1.78367	-9.96578	0.751892	2.90034		PA14_15070	PA3790	oprC	outer membrane copper receptor OprC	-0.664288	0.316146	0.0440443	0.381837	1.07245
										PA14_33560	PA2407	fpvC	adhesion protein, fpvC	3.16318	0.517024	0.334568	3.13192	1.95977		PA14_16340	PA3715	PA3715	hypothetical protein	9.96578	9.96578	9.96578	ND	ND		PA14_11290	PA4065	PA4065	permease	0.22033	3.32841	0.204141	3.67807	4.15648		PA14_16930	PA3667	PA3667	pyridoxal-phosphate dependent protein	ND	ND	ND	ND	9.96578
										PA14_33590	PA2404	fpvH	hypothetical protein, fpvH	2.85579	0.41684	0.0703893	2.809	1.6397		PA14_18870	PA3496	PA3496	hypothetical protein	1.15056	1.20289	0.683472	-0.446148	0.201634		PA14_11310	PA4064	PA4064	ABC transporter ATP-binding protein	0.10165	1.72115	-0.0513992	2.15866	3.76945		PA14_17730	PA3598	PA3598	hypothetical protein, N-carbamoylputrescine amidohydrolase	-0.0424568	0.565597	-0.14401	0.762987	2.1177
										PA14_33610	PA2402	PA2402	peptide synthase	3.37002	0.0758749	-0.0528949	3.12234	1.92714		PA14_21010	PA3328	PA3328	FAD-dependent monooxygenase	9.96578	9.96578	ND	9.96578	-0.634867		PA14_11320	PA4063	PA4063	hypothetical protein	-0.448115	1.86671	-0.862496	0.185232	4.64287		PA14_18350	PA3554	arnA	bifunctional UDP-glucuronic acid decarboxylase/UDP-4-amino-4-deoxy-L-arabinose formyltransferase, arnA	-0.190997	-0.516636	-0.293359	0.318461	2.91552
										PA14_33630	PA2400	pvdJ	protein PvdJ	3.55766	0.115033	0.0731347	3.21444	2.02396		PA14_27870	PA2805	PA2805	hypothetical protein	9.96578	9.96578	9.96578	ND	ND		PA14_16250	PA3724	lasB	elastase LasB	-0.172994	1.16928	0.0676387	0.896078	1.40163		PA14_18370	PA3552	arnB	UDP-4-amino-4-deoxy-L-arabinose--oxoglutarate aminotransferase, arnB	-0.494109	-0.444184	-0.260152	0.859174	1.99856
										PA14_33650	PA2399	pvdD	pyoverdine synthetase D, pvdD	3.96597	0.288063	0.164786	3.60869	2.6397		PA14_29320	PA2691	PA2691	NADH dehydrogenase, FAD-containing subunit	9.96578	9.96578	ND	9.96578	ND		PA14_17700	PA3601	rpmE1	50S ribosomal protein L31,rpmE2	0.0607392	4.06402	-0.552156	4.2458	4.56444		PA14_18700	PA3528	rnt	ribonuclease T, rnt	0.210389	-0.14401	0.556797	-0.300448	1.09424
										PA14_33680	PA2398	fpvA	ferripyoverdine receptor, fpvA	4.33321	-0.145605	-0.161653	3.55299	2.21692		PA14_33120	PA2436	PA2436	hypothetical protein	1.42546	1.22527	-0.123434	0.27023	0.555816		PA14_33150	PA2434	PA2434	hypothetical protein	0.488515	1.40762	-0.0969617	0.909965	1.78073		PA14_24330	PA3079	PA3079	hypothetical protein	ND	ND	ND	ND	9.96578
										PA14_33690	PA2397	pvdE	pyoverdine biosynthesis protein PvdE	2.69265	0.0071955	-0.229382	2.44837	1.88596		PA14_33520	PA2411	PA2411	thioesterase	9.96578	9.96578	ND	9.96578	ND		PA14_40290	PA1871	lasA	LasA protease	0.243669	2.46624	0.204141	4.178	2.77146		PA14_24880	PA3031	PA3031	lipoprotein	0.495695	0.908429	0.426533	-2.05889	1.06901
										PA14_33700	PA2396	pvdF	pyoverdine synthetase F, pvdF	4.085	0.226509	-0.174621	4.13233	2.80715		PA14_42010	PA1742	pauD2	amidotransferase	9.96578	9.96578	ND	ND	0.839153		PA14_48140	PA1245	aprX	hypothetical protein, aprX	-0.237864	1.569	0.015783	0.420078	4.34476		PA14_26390	PA2912	PA2912	hypothetical protein	-0.0846703	0.0949116	-0.416962	0.0690147	2.05832
										PA14_33710	PA2395	pvdO	protein PvdO	5.50779	-0.362158	-0.305788	3.29175	1.84318		PA14_67040	PA5075	PA5075	ABC transporter permease	9.96578	9.96578	9.96578	9.96578	-0.621488		PA14_54180	PA0781	znuD	hypothetical protein, znuD	-0.0365259	3.04649	0.0827026	2.87931	4.22427		PA14_26400	PA2913	PA2913	ABC transporter ATP-binding protein	ND	ND	ND	ND	9.96578
										PA14_33720	PA2394	pvdN	protein PvdN	3.72301	0.508936	0.280956	3.26394	1.31383		PA14_69750	PA5283	PA5283	transcriptional regulator	9.96578	9.96578	ND	9.96578	-0.137648		PA14_63920	PA4835	cntM	CntM	-0.179515	2.62784	0.140124	2.65673	3.57652		PA14_26420	PA2914	PA2914	TonB-dependent receptor	-0.42082	-0.0262051	-0.295128	-0.0203404	2.13455
										PA14_33730	PA2393	PA2393	dipeptidase	4.66647	0.273814	-0.0543923	4.14918	2.89297		PA14_70730	PA5358	ubiA	4-hydroxybenzoate octaprenyltransferase	9.96578	9.96578	ND	9.96578	ND		PA14_63960	PA4837	cntO	CntO	0.0299829	3.56133	-0.00723157	3.36022	3.68784		PA14_26620	PA2894	PA2894	hypothetical protein	ND	ND	ND	ND	3.3978
										PA14_33740	PA2392	pvdP	protein PvdP	4.37281	0.328836	-0.200913	4.10643	3.08134												PA14_63970	PA4878	brlR	Mer family transcriptional regulator	0.0745054	2.28066	0.0908534	2.77463	3.78388		PA14_33130	PA2435	hmtA	cation-transporting P-type ATPase, cadA1, hmtA	ND	ND	ND	ND	1.59837
										PA14_33770	PA2389	pvdR	hypothetical protein, pvdR	3.56913	0.116365	0.0703893	3.3963	1.52857												PA14_72550	PA5498	znuA	adhesin, znuA	0.158337	1.12631	0.112367	0.928276	1.55041		PA14_37200	PA2117	PA2117	hypothetical protein	-0.510457	-0.545824	-0.153607	-0.862496	2.28155
										PA14_33810	PA2386	pvdA	L-ornithine N5-oxygenase, pvdA	2.71392	-0.231075	-0.215915	2.58664	4.48723												PA14_72580	PA5500	znuC	zinc transporter, znuC	0.00288251	1.25459	0.185232	1.27381	1.90728		PA14_39590	PA1927	metE	5- methyltetrahydropteroyltriglutamate/homocysteine S-methyltransferase, metE	-2.53116	-1.12343	-0.161653	-1.44222	2.6828
										PA14_33820	PA2385	pvdQ	penicillin acylase-related protein, pvdQ	3.9749	0.041243	0.0894982	3.78251	2.45943												PA14_72980	PA5532	PA5532	G3E family GTPase, COG0523 subgroup 11	0.492622	1.54151	-0.254978	2.14763	3.58712		PA14_39650	PA1922	PA1922	TonB-dependent receptor	ND	ND	ND	ND	2.72618
										PA14_38210	PA2034	PA2034	hypothetical protein	2.31701	-0.291592	-0.0846703	2.13126	1.83592												PA14_73000	PA5534	PA5534	hypothetical protein	-0.161653	2.74071	-0.07552	1.49057	2.47249		PA14_39660	PA1921	PA1921	hypothetical protein	0.320773	0.984772	0.212881	0.958286	1.61871
										PA14_38220	PA2033	PA2033	hypothetical protein	1.23634	-0.018878	-0.0439433	1.30276	1.28155												PA14_73010	PA5535	PA5535	hypothetical protein, potential zn chaperone	0.119024	1.82904	-0.428566	1.1635	2.61259		PA14_44880	PA1513	PA1513	hypothetical protein	ND	ND	ND	ND	9.96578
										PA14_47390	PA1301	PA1301	transmembrane sensor, heme associated with sigma factor	1.14991	-0.184425	0.0621217	1.04404	1.34085												PA14_73020	PA5536	dksA2	DksA/TraR family C4-type zinc finger protein, dksA2	ND	9.96578	ND	9.96578	9.96578		PA14_45840	PA1440	PA1440	hypothetical protein	0.0200577	-0.142417	0.317304	-0.603841	1.14926
										PA14_58000	PA4468	sodM	superoxide dismutase, sodM, sodA	2.35191	-0.637109	-0.880976	2.29954	2.11337												PA14_73070	PA5541	pyrQ	dihydroorotase, pyrC2	-0.00578235	0.995665	0.107018	0.881273	2.14535		PA14_47230	PA1316	PA1316	MFS transporter	-0.0291463	-0.153607	-0.0740006	-0.046921	1.80653
										PA14_58010	PA4469	PA4469	hypothetical protein	1.67446	0.372952	-0.696658	1.33914	1.74975																						PA14_48060	PA1249	aprA	alkaline metalloproteinase, aprA	-0.0724828	0.382944	-0.115597	1.68302	1.69644
										PA14_58030	PA4470	fumC1	fumarate hydratase, fumC1	2.67107	-0.0424568	-0.121863	2.54794	2.06592																						PA14_50730	PA1059	shaF	ShaF	ND	ND	ND	ND	2.38929
										PA14_62300	PA4708	phuT	hypothetical protein, phuT	1.07382	0.0935602	-0.163268	1.09221	1.26003																						PA14_50940	PA1035	PA1035	hypothetical protein	-0.236164	-0.891643	-1.18115	-0.0846703	9.96578
										PA14_63330	PA4792	PA4792	glycerolphosphodiesterase	1.78157	-0.334607	-0.375197	2.26303	1.87853																						PA14_51680	PA0975	PA0975	radical SAM enzyme	ND	ND	ND	ND	9.96578
																																								PA14_56200	PA4326	PA4326	lipoprotein	-0.120294	-0.0247367	-0.018878	0.222805	1.22651
																																								PA14_56680	PA4358	feoB	ferrous iron transport protein B, feoB	-0.106249	-0.438307	-0.158429	0.413594	1.06488
																																								PA14_60630	PA4582	PA4582	hypothetical protein	ND	ND	ND	ND	9.96578
																																								PA14_63120	PA4774	speE2	spermidine synthesis	0.210389	0.631337	-0.0740006	1.5612	3.09457
																																								PA14_63150	PA4776	pmrA	two-component response regulator, pmrA	0.381837	0.536053	0.0813396	0.840765	1.66812
																																								PA14_63160	PA4777	pmrB	PmrB: two-component regulator system signal sensor kinase PmrB	0.436162	-0.0603973	-0.136062	0.83996	1.2916
																																								PA14_69925	PA5297	poxB	pyruvate dehydrogenase (cytochrome), poxB	0.169925	0.015783	-0.140826	0.285698	1.24489
																																								PA14_71450	PA5414	PA5414	hypothetical protein	-0.0923402	0.0482362	-0.312939	-0.375197	2.36737











[truncated: 18 more columns]
